# Supplementary material for: Prognostic value of metal-based ferroptosis and cuproptosis genes and score in lower grade gliomas
Source: Front Immunol. 2025 Sep 2;16:1608077. doi: 10.3389/fimmu.2025.1608077 (PMC12436455; doi:10.3389/fimmu.2025.1608077)
Supplement: Supplementary file 2 [file Table1.xlsx]

## Sheet: TableS1
Table S1. Summary of Metal-based Ferroptosis genes associated with Cuproptosis genes.
Cuproptosis related genes	Ferroptosis related genes	Cor	p	Regulation
ATP7A	ABCC1	0.434004	9.36362e-26	postive
ATP7B	ACADSB	0.569473	6.89316e-47	postive
MITD1	ACADSB	-0.424045	1.52105e-24	negative
PDHX	ACADSB	0.543197	5.18998e-42	postive
SLC23A2	ACADSB	0.692388	7.18027e-77	postive
ATOX1	ACSF2	0.460768	3.25248e-29	postive
CP	ACSF2	0.403183	3.89991e-22	postive
FDX1	ACSF2	0.416294	1.2501e-23	postive
PIH1D2	ACSF2	0.413205	2.85036e-23	postive
CP	ACSL1	0.439939	1.70096e-26	postive
CCS	ACSL4	-0.438708	2.42935e-26	negative
DLAT	ACSL4	0.434994	7.0621e-26	postive
MITD1	ACSL4	-0.418152	7.58208e-24	negative
NDUFA2	ACSL4	-0.402186	5.03532e-22	negative
NDUFB2	ACSL4	-0.512978	6.55713e-37	negative
PDHX	ACSL4	0.472022	9.19466e-31	postive
SLC23A2	ACSL4	0.495665	3.28711e-34	postive
ATP7B	ACVR1B	0.457552	8.79606e-29	postive
CCS	ACVR1B	-0.4761	2.44397e-31	negative
DLAT	ACVR1B	0.404613	2.69922e-22	postive
LIPT1	ACVR1B	-0.500501	5.99877e-35	negative
MITD1	ACVR1B	-0.590574	3.9103e-51	negative
SLC23A2	ACVR1B	0.533923	2.1673e-40	postive
CCS	ADAM23	-0.53676	7.00602e-41	negative
DLAT	ADAM23	0.443579	5.87534e-27	postive
LIPT1	ADAM23	-0.452706	3.86047e-28	negative
MITD1	ADAM23	-0.426919	6.86931e-25	negative
ATP7A	AEBP2	0.440879	1.29425e-26	postive
ATP7A	AGPS	0.569461	6.92845e-47	postive
CCS	AGPS	-0.428571	4.33428e-25	negative
NDUFA1	AGPS	-0.405646	2.06745e-22	negative
NDUFA2	AGPS	-0.5158	2.29989e-37	negative
NDUFB1	AGPS	-0.427856	5.29157e-25	negative
NDUFB2	AGPS	-0.413628	2.54736e-23	negative
FDX1	ALOX12B	-0.463665	1.31531e-29	negative
PDHX	ALOX12B	0.411392	4.60647e-23	postive
CP	ALOX5	0.620658	9.31144e-58	postive
FDX1	ALOX5	0.418317	7.25181e-24	postive
PIH1D2	ALOX5	0.427647	5.6091e-25	postive
SLC25A5	ALOX5	-0.402224	4.98555e-22	negative
ATP7A	ANO6	0.446485	2.491e-27	postive
CP	ANO6	0.633706	7.34834e-61	postive
PIH1D2	ANO6	0.454334	2.35472e-28	postive
CP	ATF3	0.422282	2.46828e-24	postive
CCS	ATF4	0.435967	5.34717e-26	postive
NDUFA2	ATF4	0.44009	1.62782e-26	postive
ATOX1	ATG3	0.480516	5.7032e-32	postive
DLAT	ATG4D	-0.424301	1.4178e-24	negative
NDUFA2	ATG4D	0.456057	1.39152e-28	postive
NDUFB2	ATG4D	0.500199	6.67752e-35	postive
SLC23A2	ATG4D	-0.469267	2.22861e-30	negative
ATOX1	ATM	-0.541177	1.18166e-41	negative
ATP7A	ATM	0.588311	1.15464e-50	postive
COX7B	ATM	-0.415368	1.60184e-23	negative
NDUFA1	ATM	-0.535127	1.34379e-40	negative
NDUFA2	ATM	-0.569541	6.68493e-47	negative
NDUFB1	ATM	-0.559948	4.53478e-45	negative
NDUFB2	ATM	-0.6396	2.60233e-62	negative
ATP7A	BACH1	0.711105	8.09427e-83	postive
NDUFA1	BACH1	-0.549078	4.58106e-43	negative
NDUFA2	BACH1	-0.529796	1.09926e-39	negative
NDUFB1	BACH1	-0.510956	1.38048e-36	negative
NDUFB2	BACH1	-0.47178	9.94191e-31	negative
SLC31A1	BACH1	0.427219	6.31954e-25	postive
ATP7A	BAP1	-0.448072	1.5537e-27	negative
CP	BAP1	-0.427494	5.85353e-25	negative
CCS	BID	0.430961	2.21666e-25	postive
CP	BID	-0.404056	3.11575e-22	negative
ATOX1	BRPF1	-0.422711	2.19461e-24	negative
COX7B	BRPF1	-0.468097	3.23756e-30	negative
NDUFA1	BRPF1	-0.515076	3.01197e-37	negative
NDUFA2	BRPF1	-0.429041	3.80086e-25	negative
NDUFB1	BRPF1	-0.479738	7.38228e-32	negative
MITD1	CCDC6	-0.512606	7.52143e-37	negative
NDUFB2	CCDC6	-0.412995	3.01364e-23	negative
PDHX	CCDC6	0.505959	8.51199e-36	postive
SLC23A2	CCDC6	0.40207	5.18586e-22	postive
PDHX	CDCA3	-0.416553	1.16612e-23	negative
SLC23A2	CDCA3	-0.450836	6.78901e-28	negative
PIH1D2	CDO1	0.493535	6.89351e-34	postive
ATOX1	CFL1	0.571305	3.03254e-47	postive
ATP7B	CFL1	-0.42013	4.43753e-24	negative
CCS	CFL1	0.500574	5.84685e-35	postive
NDUFA1	CFL1	0.434641	7.80975e-26	postive
NDUFA2	CFL1	0.57814	1.35426e-48	postive
NDUFB1	CFL1	0.505556	9.84439e-36	postive
NDUFB2	CFL1	0.585748	3.89877e-50	postive
SLC23A2	CFL1	-0.471494	1.09012e-30	negative
CCS	CIRBP	0.670607	1.69152e-70	postive
DLAT	CIRBP	-0.50193	3.61062e-35	negative
LIAS	CIRBP	0.42535	1.06119e-24	postive
SLC31A1	CIRBP	-0.462436	1.93312e-29	negative
ATOX1	COX4I2	0.40476	2.59874e-22	postive
NDUFA1	COX4I2	0.479579	7.78023e-32	postive
NDUFA2	COX4I2	0.51725	1.33719e-37	postive
NDUFB1	COX4I2	0.466194	5.92521e-30	postive
NDUFB2	COX4I2	0.468507	2.84067e-30	postive
SLC23A2	CPEB1	0.557868	1.11169e-44	postive
SLC25A5	CS	0.468739	2.63804e-30	postive
CP	CTSB	0.55752	1.29073e-44	postive
FDX1	CTSB	0.415763	1.4414e-23	postive
CP	CYB5R1	0.421549	3.0158e-24	postive
PIH1D2	CYB5R1	0.524552	8.37886e-39	postive
CP	CYBB	0.592041	1.92893e-51	postive
FDX1	CYBB	0.423152	1.94446e-24	postive
PIH1D2	CYBB	0.411166	4.8893e-23	postive
ATOX1	DCAF7	-0.48948	2.78353e-33	negative
ATP7A	DCAF7	0.403009	4.07798e-22	postive
COX7B	DCAF7	-0.460226	3.84916e-29	negative
NDUFA1	DCAF7	-0.579895	6.02262e-49	negative
NDUFA2	DCAF7	-0.594422	6.07902e-52	negative
NDUFB1	DCAF7	-0.554064	5.63376e-44	negative
NDUFB2	DCAF7	-0.476269	2.31247e-31	negative
ATP7A	DDR2	0.402346	4.8325e-22	postive
CCS	DDR2	-0.509424	2.41912e-36	negative
NDUFA2	DDR2	-0.459708	4.51907e-29	negative
DLAT	DLD	0.510272	1.7744e-36	postive
DLD	DLD	1	0	postive
ATOX1	EGFR	-0.434945	7.16215e-26	negative
ATP7B	EGLN2	-0.408628	9.51915e-23	negative
NDUFB1	EGLN2	0.402762	4.34387e-22	postive
NDUFB2	EGLN2	0.483698	1.9728e-32	postive
SLC23A2	EGLN2	-0.553038	8.69468e-44	negative
SLC31A1	ELOVL5	0.47583	2.66992e-31	postive
ATP7B	EPAS1	0.466775	4.92897e-30	postive
SLC23A2	EPAS1	0.425018	1.16322e-24	postive
ATOX1	EPT1	-0.449202	1.10873e-27	negative
CCS	EPT1	-0.501016	4.99783e-35	negative
DLAT	EPT1	0.435687	5.79284e-26	postive
FDX1	EPT1	-0.4952	3.86543e-34	negative
MITD1	EPT1	-0.509392	2.44775e-36	negative
NDUFA2	EPT1	-0.462076	2.16357e-29	negative
PDHX	EPT1	0.427419	5.97657e-25	postive
SLC23A2	EPT1	0.5388	3.08935e-41	postive
SLC23A2	FADS1	0.499469	8.6439e-35	postive
DLD	FOXO4	-0.418625	6.67308e-24	negative
NDUFA1	G6PD	0.412045	3.87625e-23	postive
MITD1	GABARAPL1	-0.41474	1.89465e-23	negative
PDHX	GABARAPL1	0.454479	2.25328e-28	postive
ATP7A	GABARAPL2	-0.483247	2.29404e-32	negative
CCS	GABARAPL2	0.454654	2.1364e-28	postive
NDUFA1	GABARAPL2	0.442996	6.97204e-27	postive
NDUFA2	GABARAPL2	0.419668	5.03187e-24	postive
CP	GJA1	0.454183	2.4658e-28	postive
PIH1D2	GJA1	0.5208	3.5074e-38	postive
PDHX	GLS2	0.41671	1.118e-23	postive
LIPT1	GOT1	-0.409663	7.25809e-23	negative
MITD1	GOT1	-0.429297	3.53771e-25	negative
PDHX	GOT1	0.452979	3.55433e-28	postive
ATOX1	GSK3B	-0.584617	6.64554e-50	negative
CCS	GSK3B	-0.601812	1.58579e-53	negative
DLAT	GSK3B	0.471555	1.06921e-30	postive
FDX1	GSK3B	-0.431722	1.78825e-25	negative
MITD1	GSK3B	-0.469188	2.28582e-30	negative
NDUFA1	GSK3B	-0.4965	2.45573e-34	negative
NDUFA2	GSK3B	-0.650509	4.40888e-65	negative
NDUFB1	GSK3B	-0.540651	1.46283e-41	negative
NDUFB2	GSK3B	-0.554263	5.1768e-44	negative
SLC23A2	GSK3B	0.495177	3.89657e-34	postive
CCS	GSTZ1	0.510288	1.7639e-36	postive
NDUFA2	GSTZ1	0.442944	7.07845e-27	postive
NDUFB1	GSTZ1	0.520433	4.03089e-38	postive
NDUFB2	GSTZ1	0.427658	5.59304e-25	postive
ATOX1	HDDC3	0.483297	2.25644e-32	postive
ATP7A	HDDC3	-0.438206	2.80857e-26	negative
NDUFA1	HDDC3	0.501037	4.9607e-35	postive
NDUFA2	HDDC3	0.548944	4.84416e-43	postive
NDUFB1	HDDC3	0.526473	3.99831e-39	postive
NDUFB2	HDDC3	0.518613	8.01654e-38	postive
DLST	HIF1A	0.44549	3.34476e-27	postive
ATP7B	HMOX1	-0.447023	2.12317e-27	negative
CP	HMOX1	0.511088	1.31532e-36	postive
FDX1	HMOX1	0.430916	2.24468e-25	postive
PIH1D2	HOTAIR	0.410054	6.5499e-23	postive
ATOX1	HRAS	0.510492	1.63648e-36	postive
ATP7A	HRAS	-0.64891	1.14167e-64	negative
CCS	HRAS	0.525919	4.95139e-39	postive
COX7B	HRAS	0.400923	6.94974e-22	postive
NDUFA1	HRAS	0.594015	7.40883e-52	postive
NDUFA2	HRAS	0.696399	4.16938e-78	postive
NDUFB1	HRAS	0.629885	6.1698e-60	postive
NDUFB2	HRAS	0.63733	9.50281e-62	postive
SLC31A1	HRAS	-0.427541	5.77827e-25	negative
ATP7A	IDH1	0.405877	1.94726e-22	postive
SLC31A1	IDH1	0.421231	3.28899e-24	postive
ATOX1	INTS2	-0.650517	4.387e-65	negative
ATP7A	INTS2	0.509842	2.07615e-36	postive
ATP7B	INTS2	0.410126	6.42733e-23	postive
NDUFA1	INTS2	-0.557116	1.53432e-44	negative
NDUFA2	INTS2	-0.612991	5.30612e-56	negative
NDUFB1	INTS2	-0.598988	6.45974e-53	negative
NDUFB2	INTS2	-0.616945	6.68849e-57	negative
SLC23A2	INTS2	0.487291	5.86856e-33	postive
ATOX1	IREB2	-0.556173	2.2967e-44	negative
ATP7A	IREB2	0.572815	1.53562e-47	postive
CCS	IREB2	-0.592699	1.40325e-51	negative
DLAT	IREB2	0.428901	3.9522e-25	postive
NDUFA1	IREB2	-0.576016	3.58525e-48	negative
NDUFA2	IREB2	-0.662752	2.48458e-68	negative
NDUFB1	IREB2	-0.565038	4.92345e-46	negative
NDUFB2	IREB2	-0.586766	2.40776e-50	negative
SLC31A1	IREB2	0.418746	6.45838e-24	postive
ATOX1	KDM5A	-0.418043	7.80956e-24	negative
ATP7A	KDM5A	0.671475	9.65947e-71	postive
CCS	KDM5A	-0.482196	3.26051e-32	negative
NDUFA1	KDM5A	-0.574269	7.94811e-48	negative
NDUFA2	KDM5A	-0.64045	1.59761e-62	negative
NDUFB1	KDM5A	-0.554983	3.81334e-44	negative
NDUFB2	KDM5A	-0.503381	2.15018e-35	negative
SLC31A1	KDM5A	0.470907	1.3172e-30	postive
ATOX1	KDM5C	-0.524892	7.35378e-39	negative
NDUFB1	KDM5C	-0.46035	3.70294e-29	negative
ATOX1	KDM6B	-0.432276	1.52918e-25	negative
NDUFA1	KDM6B	-0.413764	2.45699e-23	negative
CCS	KEAP1	0.532024	4.58834e-40	postive
NDUFA2	KEAP1	0.472337	8.30642e-31	postive
NDUFB2	KEAP1	0.413495	2.63955e-23	postive
CCS	KLF2	0.445247	3.59434e-27	postive
NDUFA2	KLF2	0.406403	1.69899e-22	postive
NDUFB1	KLF2	0.402103	5.14249e-22	postive
ATOX1	KRAS	-0.405973	1.89938e-22	negative
CCS	KRAS	-0.565896	3.37341e-46	negative
DLAT	KRAS	0.526608	3.79572e-39	postive
MITD1	KRAS	-0.429328	3.50734e-25	negative
NDUFA2	KRAS	-0.564187	7.15812e-46	negative
NDUFB1	KRAS	-0.403567	3.53345e-22	negative
NDUFB2	KRAS	-0.526313	4.25361e-39	negative
SLC23A2	KRAS	0.423511	1.76199e-24	postive
ATOX1	LIG3	-0.40746	1.29083e-22	negative
ATP7A	LIG3	0.423362	1.83569e-24	postive
NDUFA1	LIG3	-0.481859	3.64783e-32	negative
NDUFA2	LIG3	-0.470142	1.68386e-30	negative
NDUFB1	LIG3	-0.434136	9.01811e-26	negative
ATP7A	LONP1	-0.418345	7.1981e-24	negative
CCS	LONP1	0.519862	5.00423e-38	postive
MITD1	LONP1	0.412822	3.15518e-23	postive
NDUFA2	LONP1	0.564964	5.08694e-46	postive
NDUFB2	LONP1	0.563897	8.12642e-46	postive
PDHX	LPCAT3	-0.43822	2.79719e-26	negative
LIAS	LYRM1	0.431492	1.90821e-25	postive
LIPT1	LYRM1	0.425443	1.03439e-24	postive
NDUFA1	LYRM1	0.431851	1.7243e-25	postive
NDUFA2	LYRM1	0.411382	4.61853e-23	postive
NDUFA1	MAP1LC3A	0.40805	1.10698e-22	postive
CCS	MAP3K11	0.5224	1.90926e-38	postive
DLAT	MAP3K11	-0.452777	3.77842e-28	negative
DLD	MAP3K11	-0.400083	8.60452e-22	negative
NDUFA2	MAP3K11	0.440478	1.45436e-26	postive
CP	MAP3K14	0.502168	3.31643e-35	postive
MITD1	MAP3K14	0.416517	1.17751e-23	postive
PDHX	MAP3K14	-0.439975	1.68316e-26	negative
CCS	MAPK1	-0.500231	6.60224e-35	negative
DLAT	MAPK1	0.4915	1.39216e-33	postive
MITD1	MAPK1	-0.553201	8.11697e-44	negative
NDUFA2	MAPK1	-0.486275	8.28051e-33	negative
NDUFB2	MAPK1	-0.47115	1.2179e-30	negative
PDHX	MAPK1	0.431494	1.90755e-25	postive
SLC23A2	MAPK1	0.509222	2.60471e-36	postive
ATP7A	MAPK14	0.461328	2.73154e-29	postive
CCS	MAPK14	-0.492455	1.00173e-33	negative
NDUFA1	MAPK14	-0.415472	1.55809e-23	negative
NDUFA2	MAPK14	-0.481021	4.82189e-32	negative
NDUFB1	MAPK14	-0.455768	1.52033e-28	negative
NDUFB2	MAPK14	-0.51751	1.21319e-37	negative
ATP7A	MAPK3	-0.519443	5.86215e-38	negative
SLC31A1	MAPK3	-0.484161	1.68831e-32	negative
ATOX1	MAPK8	-0.606879	1.23164e-54	negative
ATP7B	MAPK8	0.530021	1.00647e-39	postive
CCS	MAPK8	-0.510683	1.52582e-36	negative
MITD1	MAPK8	-0.506428	7.18547e-36	negative
NDUFA1	MAPK8	-0.53999	1.91133e-41	negative
NDUFA2	MAPK8	-0.699036	6.25532e-79	negative
NDUFB1	MAPK8	-0.550892	2.14603e-43	negative
NDUFB2	MAPK8	-0.683015	4.64032e-74	negative
SLC23A2	MAPK8	0.548005	7.16042e-43	postive
MITD1	MAPK9	-0.505319	1.07229e-35	negative
PDHX	MAPK9	0.533543	2.51901e-40	postive
SLC23A2	MAPK9	0.409151	8.30047e-23	postive
MITD1	MDM4	0.406698	1.57373e-22	postive
ATOX1	METTL14	-0.503405	2.13181e-35	negative
ATP7A	METTL14	0.527405	2.78701e-39	postive
NDUFA1	METTL14	-0.483523	2.09199e-32	negative
NDUFA2	METTL14	-0.526459	4.01928e-39	negative
NDUFB1	METTL14	-0.578022	1.42938e-48	negative
NDUFB2	METTL14	-0.592388	1.63112e-51	negative
SLC23A2	METTL14	0.414873	1.82828e-23	postive
ATOX1	MIB1	-0.482082	3.38748e-32	negative
NDUFA1	MIB1	-0.446832	2.24763e-27	negative
NDUFA2	MIB1	-0.597469	1.36745e-52	negative
NDUFB1	MIB1	-0.479957	6.86562e-32	negative
NDUFB2	MIB1	-0.534197	1.94419e-40	negative
DLAT	MIB2	-0.418497	6.90848e-24	negative
SLC23A2	MIB2	-0.566652	2.41525e-46	negative
SLC31A1	MIB2	-0.413144	2.89747e-23	negative
ATP7A	MTCH1	-0.548972	4.7895e-43	negative
SLC31A1	MTCH1	-0.439743	1.80014e-26	negative
ATP7A	MTDH	0.53232	4.08319e-40	postive
CCS	MTDH	-0.469761	1.90251e-30	negative
NDUFA1	MTDH	-0.472788	7.17945e-31	negative
NDUFA2	MTDH	-0.515841	2.26474e-37	negative
NDUFB1	MTDH	-0.423173	1.93313e-24	negative
NDUFB2	MTDH	-0.453462	3.06964e-28	negative
NDUFB2	NCOA4	-0.495862	3.06872e-34	negative
SLC23A2	NCOA4	0.51665	1.67429e-37	postive
ATP7A	NR1D1	-0.435914	5.42764e-26	negative
PDHX	NR1D1	0.453405	3.12306e-28	postive
MITD1	NR1D2	-0.40211	5.13361e-22	negative
PDHX	NR1D2	0.436486	4.60722e-26	postive
SLC23A2	NR1D2	0.514921	3.19118e-37	postive
ATP7A	NRAS	0.480445	5.83984e-32	postive
CCS	NRAS	-0.453664	2.88725e-28	negative
NDUFA1	NRAS	-0.438967	2.25417e-26	negative
NDUFA2	NRAS	-0.422904	2.08157e-24	negative
SLC25A5	OSBPL9	-0.401588	5.86612e-22	negative
ATOX1	PANX1	-0.405262	2.28316e-22	negative
ATP7A	PANX1	0.514325	3.98092e-37	postive
CCS	PANX1	-0.486449	7.80694e-33	negative
NDUFA1	PANX1	-0.521263	2.94235e-38	negative
NDUFA2	PANX1	-0.530795	7.43339e-40	negative
NDUFB1	PANX1	-0.506028	8.30212e-36	negative
NDUFB2	PANX1	-0.464403	1.04288e-29	negative
CCS	PAQR3	-0.401914	5.39741e-22	negative
DLAT	PAQR3	0.518354	8.83686e-38	postive
NDUFB2	PAQR3	-0.428795	4.07177e-25	negative
ATOX1	PEBP1	0.426662	7.37784e-25	postive
ATP7A	PEBP1	-0.461349	2.71383e-29	negative
NDUFA1	PEBP1	0.492837	8.77934e-34	postive
NDUFA2	PEBP1	0.417836	8.25823e-24	postive
DLAT	PEX3	0.406693	1.57598e-22	postive
CCS	PEX6	0.449047	1.1614e-27	postive
DLAT	PEX6	-0.418498	6.90594e-24	negative
SLC23A2	PGD	-0.524809	7.59192e-39	negative
ATOX1	PHKG2	0.537238	5.78447e-41	postive
ATP7A	PHKG2	-0.491016	1.64436e-33	negative
CCS	PHKG2	0.675926	5.28448e-72	postive
DLAT	PHKG2	-0.460677	3.34597e-29	negative
NDUFA1	PHKG2	0.54826	6.44168e-43	postive
NDUFA2	PHKG2	0.708956	4.12137e-82	postive
NDUFB1	PHKG2	0.574695	6.54918e-48	postive
NDUFB2	PHKG2	0.554181	5.36015e-44	postive
SLC23A2	PHKG2	-0.472713	7.35549e-31	negative
SLC31A1	PHKG2	-0.44749	1.84817e-27	negative
ATOX1	PIK3CA	-0.552221	1.22757e-43	negative
ATP7A	PIK3CA	0.513891	4.67693e-37	postive
CCS	PIK3CA	-0.508718	3.13017e-36	negative
NDUFA1	PIK3CA	-0.572469	1.79547e-47	negative
NDUFA2	PIK3CA	-0.649934	6.21165e-65	negative
NDUFB1	PIK3CA	-0.612463	6.98055e-56	negative
NDUFB2	PIK3CA	-0.681368	1.41092e-73	negative
SLC23A2	PIK3CA	0.412473	3.46113e-23	postive
NDUFB2	POR	0.532305	4.10684e-40	postive
ATOX1	PRKAA1	-0.410121	6.43663e-23	negative
ATP7A	PRKAA1	0.580989	3.6254e-49	postive
CCS	PRKAA1	-0.41067	5.57067e-23	negative
NDUFA2	PRKAA1	-0.424311	1.41374e-24	negative
NDUFB1	PRKAA1	-0.418221	7.44342e-24	negative
NDUFB2	PRKAA1	-0.408412	1.00703e-22	negative
CCS	PRKAA2	-0.429231	3.60409e-25	negative
NDUFA2	PRKAA2	-0.408215	1.06029e-22	negative
MITD1	PRKCA	-0.464244	1.09652e-29	negative
NDUFB2	PRKCA	-0.438448	2.61903e-26	negative
SLC23A2	PRKCA	0.581688	2.6191e-49	postive
MITD1	PTEN	-0.478252	1.20567e-31	negative
ATP7B	PTPN6	-0.404433	2.82792e-22	negative
CP	PTPN6	0.594149	6.94229e-52	postive
FDX1	PTPN6	0.459724	4.49698e-29	postive
PDHX	PTPN6	-0.420072	4.5086e-24	negative
SLC23A2	PTPN6	-0.412022	3.89936e-23	negative
CCS	RPL8	0.498813	1.08957e-34	postive
DLAT	RPL8	-0.410163	6.36602e-23	negative
NDUFA2	RPL8	0.418174	7.53868e-24	postive
CP	SAT1	0.408167	1.07362e-22	postive
FDX1	SAT1	0.429317	3.51781e-25	postive
SLC23A2	SAT1	-0.462022	2.20038e-29	negative
FDX1	SCP2	0.544107	3.57671e-42	postive
PIH1D2	SCP2	0.448909	1.21038e-27	postive
ATP7B	SIRT1	0.43042	2.5813e-25	postive
NDUFA2	SIRT1	-0.406708	1.56982e-22	negative
NDUFB1	SIRT1	-0.408466	9.92911e-23	negative
NDUFB2	SIRT1	-0.598937	6.62603e-53	negative
SLC23A2	SIRT1	0.407784	1.18635e-22	postive
ATP7A	SIRT3	-0.546831	1.16483e-42	negative
CCS	SIRT3	0.501403	4.35515e-35	postive
NDUFA1	SIRT3	0.443466	6.07401e-27	postive
NDUFA2	SIRT3	0.490762	1.79409e-33	postive
PDHX	SIRT3	0.410974	5.14302e-23	postive
SLC23A2	SLC11A2	0.519384	5.99467e-38	postive
CP	SLC1A5	0.539597	2.24075e-41	postive
FDX1	SLC1A5	0.475054	3.4389e-31	postive
PDHX	SLC1A5	-0.443289	6.39682e-27	negative
SLC23A2	SLC1A5	-0.431317	2.00499e-25	negative
ATP7A	SLC25A28	-0.441022	1.24116e-26	negative
CCS	SLC25A28	0.695406	8.46939e-78	postive
DLAT	SLC25A28	-0.401595	5.85501e-22	negative
LIAS	SLC25A28	0.430419	2.58221e-25	postive
NDUFA1	SLC25A28	0.472662	7.47892e-31	postive
NDUFA2	SLC25A28	0.553327	7.69476e-44	postive
NDUFB1	SLC25A28	0.424384	1.38574e-24	postive
SLC31A1	SLC25A28	-0.536696	7.1867e-41	negative
SLC23A2	SLC38A1	0.477671	1.45994e-31	postive
PDHX	SLC39A7	-0.452972	3.56216e-28	negative
SLC23A2	SLC39A7	-0.455628	1.58674e-28	negative
PIH1D2	SLC7A11	0.484742	1.389e-32	postive
ATOX1	SMPD1	0.471858	9.6966e-31	postive
NDUFA1	SMPD1	0.41367	2.5192e-23	postive
NDUFA2	SMPD1	0.493547	6.8665e-34	postive
NDUFB2	SMPD1	0.470367	1.56668e-30	postive
ATP7A	SNX4	0.443558	5.91132e-27	postive
CCS	SNX4	-0.471397	1.12498e-30	negative
NDUFA2	SNX4	-0.413196	2.85758e-23	negative
FDX1	SNX5	0.463891	1.22505e-29	postive
PIH1D2	SNX5	0.473499	5.70244e-31	postive
NDUFB2	SOCS1	0.425483	1.02293e-24	postive
CCS	TBK1	-0.555574	2.96481e-44	negative
DLAT	TBK1	0.562505	1.49353e-45	postive
CCS	TFRC	-0.469224	2.25942e-30	negative
DLAT	TFRC	0.427248	6.26949e-25	postive
SLC31A1	TFRC	0.465453	7.48973e-30	postive
CP	TGFB1	0.470786	1.36914e-30	postive
FDX1	TGFB1	0.438549	2.54389e-26	postive
PDHX	TGFB1	-0.474842	3.68542e-31	negative
SLC23A2	TGFB1	-0.479681	7.52302e-32	negative
ATP7A	TGFBR1	0.636957	1.17475e-61	postive
CP	TGFBR1	0.471186	1.20388e-30	postive
PDHX	TGFBR1	-0.451838	5.0193e-28	negative
SLC31A1	TGFBR1	0.449329	1.06736e-27	postive
CCS	TIMM9	0.41842	7.05295e-24	postive
NDUFB1	TIMM9	0.442689	7.62685e-27	postive
CP	TIMP1	0.400027	8.72718e-22	postive
CP	TLR4	0.40604	1.86687e-22	postive
CP	TNFAIP3	0.479486	8.02349e-32	postive
CCS	TOR2A	0.460754	3.26672e-29	postive
DLAT	TOR2A	-0.547722	8.05304e-43	negative
SLC23A2	TOR2A	-0.47524	3.23677e-31	negative
PIH1D2	TRIM46	-0.400599	7.54802e-22	negative
ATOX1	TSC1	-0.431439	1.93711e-25	negative
ATP7B	TSC1	0.430422	2.57982e-25	postive
FDX1	TSC1	-0.418615	6.69137e-24	negative
NDUFA2	TSC1	-0.413172	2.87601e-23	negative
NDUFB2	TSC1	-0.5297	1.14133e-39	negative
CP	USP11	-0.479522	7.92922e-32	negative
FDX1	USP11	-0.458647	6.27624e-29	negative
PDHX	USP11	0.43172	1.78936e-25	postive
PIH1D2	USP11	-0.4421	9.06191e-27	negative
ATOX1	USP7	-0.422837	2.12014e-24	negative
ATP7B	USP7	0.405262	2.28284e-22	postive
MITD1	USP7	-0.461271	2.78105e-29	negative
NDUFA2	USP7	-0.4866	7.41662e-33	negative
NDUFB1	USP7	-0.401867	5.46208e-22	negative
NDUFB2	USP7	-0.474956	3.55084e-31	negative
SLC23A2	USP7	0.414504	2.01792e-23	postive
CCS	VDAC2	0.450645	7.1907e-28	postive
NDUFA1	VDAC2	0.406715	1.56702e-22	postive
PDHX	VDAC2	0.406661	1.58889e-22	postive
PIH1D2	VDAC2	-0.456326	1.28167e-28	negative
CP	WIPI1	0.433625	1.04305e-25	postive
PIH1D2	WIPI1	0.414792	1.86843e-23	postive
NDUFB2	WIPI2	0.447975	1.59953e-27	postive
ATP7A	WWTR1	0.428523	4.39303e-25	postive
CCS	WWTR1	-0.457319	9.44893e-29	negative
CP	WWTR1	0.600912	2.4843e-53	postive
NDUFA2	WWTR1	-0.408632	9.50905e-23	negative
CP	YAP1	0.542037	8.3311e-42	postive
PIH1D2	YAP1	0.572783	1.55807e-47	postive
ATOX1	YTHDC2	-0.478325	1.17719e-31	negative
ATP7A	YTHDC2	0.402203	5.01326e-22	postive
CCS	YTHDC2	-0.412665	3.28976e-23	negative
NDUFA2	YTHDC2	-0.456355	1.27015e-28	negative
NDUFB1	YTHDC2	-0.447924	1.62407e-27	negative
NDUFB2	YTHDC2	-0.457799	8.15141e-29	negative
NDUFA1	ZEB1	-0.451196	6.09196e-28	negative
NDUFA2	ZEB1	-0.444696	4.22846e-27	negative
NDUFB2	ZEB1	-0.492459	1.00025e-33	negative
