# Supplementary material for: Prognostic value of metal-based ferroptosis and cuproptosis genes and score in lower grade gliomas
Source: Front Immunol. 2025 Sep 2;16:1608077. doi: 10.3389/fimmu.2025.1608077 (PMC12436455; doi:10.3389/fimmu.2025.1608077)
Supplement: Supplementary file 3 [file Table2.xlsx]

## Sheet: Sheet1
Table S2. Final 136 Metal based Ferroptosis-related Cuproptosis genes.
ABCC1	BID	EPAS1	IREB2	MDM4	POR	SNX5	YAP1
ACADSB	BRPF1	EPT1	KDM5A	METTL14	PRKAA1	SOCS1	YTHDC2
ACSF2	CCDC6	FADS1	KDM5C	MIB1	PRKAA2	TBK1	ZEB1
ACSL1	CDCA3	FOXO4	KDM6B	MIB2	PRKCA	TFRC
ACSL4	CDO1	G6PD	KEAP1	MTCH1	PTEN	TGFB1
ACVR1B	CFL1	GABARAPL1	KLF2	MTDH	PTPN6	TGFBR1
ADAM23	CIRBP	GABARAPL2	KRAS	NCOA4	RPL8	TIMM9
AEBP2	COX4I2	GJA1	LIG3	NR1D1	SAT1	TIMP1
AGPS	CPEB1	GLS2	LONP1	NR1D2	SCP2	TLR4
ALOX12B	CS	GOT1	LPCAT3	NRAS	SIRT1	TNFAIP3
ALOX5	CTSB	GSK3B	LYRM1	OSBPL9	SIRT3	TOR2A
ANO6	CYB5R1	GSTZ1	MAP1LC3A	PANX1	SLC11A2	TRIM46
ATF3	CYBB	HDDC3	MAP3K11	PAQR3	SLC1A5	TSC1
ATF4	DCAF7	HIF1A	MAP3K14	PEBP1	SLC25A28	USP11
ATG3	DDR2	HMOX1	MAPK1	PEX3	SLC38A1	USP7
ATG4D	DLD	HOTAIR	MAPK14	PEX6	SLC39A7	VDAC2
ATM	EGFR	HRAS	MAPK3	PGD	SLC7A11	WIPI1
BACH1	EGLN2	IDH1	MAPK8	PHKG2	SMPD1	WIPI2
BAP1	ELOVL5	INTS2	MAPK9	PIK3CA	SNX4	WWTR1
