# Supplementary material for: Prognostic value of metal-based ferroptosis and cuproptosis genes and score in lower grade gliomas
Source: Front Immunol. 2025 Sep 2;16:1608077. doi: 10.3389/fimmu.2025.1608077 (PMC12436455; doi:10.3389/fimmu.2025.1608077)
Supplement: Supplementary file 4 [file Table3.xlsx]

## Sheet: Sheet1
Table S3. GSEA of significant GO and HALLMARK terms between high- and low-risk group.
NAME	SIZE	ES	NES	NOM p-val	FDR q-val	FWER p-val	RANK AT MAX	group
GO_REGULATION_OF_SYNAPTIC_VESICLE_CYCLE	112	0.70148	1.68678	0	1	0.991	2808	highrisk
GO_CATECHOLAMINE_SECRETION	55	0.756479	1.65064	0	1	0.998	1756	highrisk
GO_REGULATION_OF_SYNAPTIC_VESICLE_EXOCYTOSIS	78	0.728599	1.64924	0	1	0.998	2808	highrisk
GO_CALCIUM_ION_REGULATED_EXOCYTOSIS_OF_NEUROTRANSMITTER	23	0.866603	1.61791	0	1	0.998	2067	highrisk
GO_REGULATION_OF_DOPAMINE_SECRETION	34	0.778738	1.59971	0.00197239	0.966233	0.998	1756	highrisk
GO_REGULATION_OF_SHORT_TERM_NEURONAL_SYNAPTIC_PLASTICITY	15	0.876819	1.5542	0.0019802	0.611138	0.999	2110	highrisk
GO_SYNAPTIC_VESICLE_EXOCYTOSIS	118	0.699112	1.65005	0.00582524	1	0.998	2813	highrisk
GO_SYNAPTIC_VESICLE_CLUSTERING	15	0.76161	1.52279	0.00773694	0.52365	1	2331	highrisk
GO_REGULATION_OF_CALCIUM_ION_DEPENDENT_EXOCYTOSIS	41	0.721671	1.57634	0.00773694	0.679875	0.999	2096	highrisk
GO_RETROGRADE_AXONAL_TRANSPORT	19	0.632119	1.61367	0.00957854	1	0.998	6215	highrisk
GO_L_GLUTAMATE_TRANSMEMBRANE_TRANSPORT	23	0.688283	1.66463	0.00998004	1	0.996	3253	highrisk
GO_VESICLE_MEDIATED_TRANSPORT_IN_SYNAPSE	215	0.627401	1.62429	0.0116505	1	0.998	2844	highrisk
GO_NEURON_CELL_CELL_ADHESION	17	0.697564	1.58004	0.0117647	0.705628	0.998	4462	highrisk
GO_POSITIVE_REGULATION_OF_EXCITATORY_POSTSYNAPTIC_POTENTIAL	28	0.774465	1.52331	0.0119284	0.530168	1	3108	highrisk
GO_POSITIVE_REGULATION_OF_CALCIUM_ION_DEPENDENT_EXOCYTOSIS	18	0.810528	1.47646	0.011976	0.51976	1	2096	highrisk
GO_ASPARTATE_FAMILY_AMINO_ACID_CATABOLIC_PROCESS	20	0.658074	1.64698	0.0133333	1	0.998	4640	highrisk
GO_MODULATION_OF_EXCITATORY_POSTSYNAPTIC_POTENTIAL	44	0.721533	1.56216	0.0138889	0.654916	0.999	1967	highrisk
GO_MRNA_SPLICE_SITE_SELECTION	27	0.614113	1.67836	0.0156556	1	0.995	878	highrisk
GO_CALCIUM_ION_REGULATED_EXOCYTOSIS	61	0.698828	1.56188	0.015748	0.621803	0.999	2294	highrisk
GO_DOPAMINE_TRANSPORT	48	0.692701	1.55058	0.0159046	0.599755	1	2673	highrisk
GO_REGULATION_OF_CAMP_MEDIATED_SIGNALING	49	0.630179	1.54236	0.0174419	0.561224	1	3590	highrisk
GO_IONOTROPIC_GLUTAMATE_RECEPTOR_SIGNALING_PATHWAY	25	0.672029	1.53369	0.0178571	0.534066	1	3126	highrisk
GO_STARTLE_RESPONSE	27	0.733003	1.58298	0.0180723	0.712561	0.998	2839	highrisk
GO_NEUROTRANSMITTER_SECRETION	168	0.648541	1.58535	0.0191939	0.78299	0.998	2975	highrisk
GO_REGULATION_OF_SYNAPTIC_PLASTICITY	184	0.623422	1.5727	0.0194175	0.65644	0.999	2839	highrisk
GO_ALTERNATIVE_MRNA_SPLICING_VIA_SPLICEOSOME	70	0.443645	1.73778	0.0195312	1	0.947	878	highrisk
GO_POSITIVE_REGULATION_OF_LONG_TERM_SYNAPTIC_POTENTIATION	23	0.657327	1.58461	0.019685	0.756999	0.998	2514	highrisk
GO_PROTEIN_LOCALIZATION_TO_POSTSYNAPSE	45	0.667169	1.5763	0.0211946	0.658814	0.999	2083	highrisk
GO_NEUROTRANSMITTER_TRANSPORT	222	0.635485	1.57761	0.0214425	0.695398	0.998	2975	highrisk
GO_VESICLE_FUSION_TO_PLASMA_MEMBRANE	23	0.750406	1.52709	0.0219124	0.53237	1	1602	highrisk
GO_INHIBITORY_POSTSYNAPTIC_POTENTIAL	16	0.746458	1.47115	0.0240481	0.515473	1	4462	highrisk
GO_PREPULSE_INHIBITION	15	0.692728	1.51135	0.0245902	0.535669	1	2839	highrisk
GO_GLUTAMATE_METABOLIC_PROCESS	32	0.583272	1.56546	0.0253411	0.675012	0.999	3253	highrisk
GO_POSTSYNAPTIC_MEMBRANE_ORGANIZATION	40	0.52898	1.62888	0.0254403	1	0.998	3871	highrisk
GO_MAINTENANCE_OF_SYNAPSE_STRUCTURE	16	0.74618	1.47494	0.0259481	0.519159	1	3514	highrisk
GO_DICARBOXYLIC_ACID_CATABOLIC_PROCESS	17	0.679082	1.59007	0.0262097	0.85636	0.998	5379	highrisk
GO_REGULATION_OF_LONG_TERM_NEURONAL_SYNAPTIC_PLASTICITY	24	0.670382	1.58834	0.0272374	0.796367	0.998	4301	highrisk
GO_REGULATION_OF_NEURONAL_SYNAPTIC_PLASTICITY	49	0.692372	1.55084	0.0272904	0.612624	0.999	2708	highrisk
GO_DENDRITIC_SPINE_MORPHOGENESIS	59	0.583604	1.59036	0.0277228	0.894749	0.998	2053	highrisk
GO_SYNAPTIC_VESICLE_CYTOSKELETAL_TRANSPORT	15	0.512026	1.5625	0.0297619	0.671582	0.999	4574	highrisk
GO_CHEMICAL_SYNAPTIC_TRANSMISSION_POSTSYNAPTIC	109	0.600615	1.51065	0.0307377	0.5223	1	3181	highrisk
GO_REGULATION_OF_NEUROTRANSMITTER_LEVELS	227	0.601152	1.55805	0.0310078	0.623728	0.999	2975	highrisk
GO_SNARE_COMPLEX_ASSEMBLY	18	0.632827	1.58306	0.0311284	0.738405	0.998	2294	highrisk
GO_PROTEIN_LOCALIZATION_TO_SYNAPSE	79	0.615394	1.54176	0.0313725	0.552504	1	3756	highrisk
GO_G_PROTEIN_COUPLED_GLUTAMATE_RECEPTOR_SIGNALING_PATHWAY	15	0.747971	1.47832	0.032882	0.537898	1	2616	highrisk
GO_REGULATION_OF_MRNA_SPLICING_VIA_SPLICEOSOME	94	0.38736	1.66597	0.0338346	1	0.996	878	highrisk
GO_REGULATION_OF_POSTSYNAPTIC_MEMBRANE_POTENTIAL	141	0.637721	1.51502	0.0339321	0.529246	1	3181	highrisk
GO_LONG_TERM_SYNAPTIC_POTENTIATION	85	0.578224	1.53615	0.0348837	0.554497	1	3130	highrisk
GO_PROTEIN_LOCALIZATION_TO_CELL_JUNCTION	95	0.562065	1.53931	0.0363985	0.551941	1	3124	highrisk
GO_VESICLE_MEDIATED_TRANSPORT_TO_THE_PLASMA_MEMBRANE	83	0.413074	1.61525	0.0371094	1	0.998	2767	highrisk
GO_ESTABLISHMENT_OF_MITOCHONDRION_LOCALIZATION	24	0.514716	1.60406	0.0374016	0.985497	0.998	7275	highrisk
GO_PHOSPHORYLATED_CARBOHYDRATE_DEPHOSPHORYLATION	16	0.588952	1.53302	0.0379507	0.527082	1	2617	highrisk
GO_MITOCHONDRIAL_CALCIUM_ION_TRANSMEMBRANE_TRANSPORT	16	0.546524	1.59764	0.038	0.931558	0.998	2887	highrisk
GO_GLUTAMINE_FAMILY_AMINO_ACID_CATABOLIC_PROCESS	26	0.630127	1.54368	0.0392927	0.579238	1	2942	highrisk
GO_SYNAPTIC_VESICLE_PRIMING	20	0.762667	1.44883	0.0395257	0.518221	1	2813	highrisk
GO_SODIUM_ION_EXPORT_ACROSS_PLASMA_MEMBRANE	15	0.652021	1.52584	0.0407767	0.528745	1	2868	highrisk
GO_ESTABLISHMENT_OF_PROTEIN_LOCALIZATION_TO_POSTSYNAPTIC_MEMBRANE	15	0.692089	1.48068	0.0407767	0.542568	1	683	highrisk
GO_GLUTAMATE_RECEPTOR_SIGNALING_PATHWAY	98	0.617724	1.50763	0.040856	0.511021	1	3440	highrisk
GO_DICARBOXYLIC_ACID_TRANSPORT	97	0.549373	1.50183	0.0410959	0.497543	1	2830	highrisk
GO_RESPONSE_TO_ACETYLCHOLINE	28	0.664367	1.46926	0.0411765	0.505291	1	1788	highrisk
GO_CLATHRIN_COAT_ASSEMBLY	16	0.605884	1.62347	0.0412574	1	0.998	3407	highrisk
GO_REGULATION_OF_TRANSLATIONAL_ELONGATION	16	0.502858	1.60866	0.0412758	1	0.998	1224	highrisk
GO_POSITIVE_REGULATION_OF_CAMP_MEDIATED_SIGNALING	18	0.689561	1.46454	0.0416667	0.50583	1	3590	highrisk
GO_POSITIVE_REGULATION_OF_DENDRITIC_SPINE_DEVELOPMENT	41	0.588345	1.5621	0.0416667	0.637533	0.999	4598	highrisk
GO_SODIUM_ION_IMPORT_ACROSS_PLASMA_MEMBRANE	17	0.629218	1.46158	0.0429688	0.504984	1	3793	highrisk
GO_REGULATION_OF_SYNAPTIC_VESICLE_RECYCLING	25	0.633621	1.59002	0.0434783	0.819426	0.998	3800	highrisk
GO_NEURON_PROJECTION_ORGANIZATION	87	0.502491	1.52738	0.045098	0.540369	1	2053	highrisk
GO_RECEPTOR_LOCALIZATION_TO_SYNAPSE	53	0.620986	1.51092	0.0458167	0.529172	1	2496	highrisk
GO_REGULATION_OF_DENDRITE_EXTENSION	23	0.722794	1.43327	0.046	0.497378	1	1911	highrisk
GO_GLUTAMATE_SECRETION	44	0.7062	1.47727	0.046	0.522817	1	2812	highrisk
GO_POTASSIUM_ION_IMPORT_ACROSS_PLASMA_MEMBRANE	47	0.545643	1.41498	0.0465116	0.499898	1	2868	highrisk
GO_MEMORY	114	0.576325	1.48573	0.0470588	0.537044	1	2631	highrisk
GO_DENDRITE_EXTENSION	34	0.666134	1.47761	0.0481928	0.52769	1	2361	highrisk
GO_REGULATION_OF_NEUROTRANSMITTER_TRANSPORT	115	0.618554	1.50312	0.0485437	0.506576	1	2975	highrisk
GO_ASPARTATE_FAMILY_AMINO_ACID_METABOLIC_PROCESS	45	0.472487	1.50226	0.0489237	0.502833	1	5824	highrisk
GO_RESPONSE_TO_FOLLICLE_STIMULATING_HORMONE	16	0.643724	1.45485	0.0492424	0.517741	1	3137	highrisk
GO_POSITIVE_REGULATION_OF_VIRAL_GENOME_REPLICATION	36	-0.641291	-2.18724	0	0.136855	0.042	734	lowrisk
GO_POSITIVE_REGULATION_OF_VIRAL_PROCESS	100	-0.491645	-2.14436	0	0.112177	0.072	3591	lowrisk
GO_NEGATIVE_REGULATION_OF_RESPONSE_TO_DNA_DAMAGE_STIMULUS	66	-0.578361	-2.05199	0	0.215076	0.166	1932	lowrisk
GO_POSITIVE_REGULATION_OF_VIRAL_LIFE_CYCLE	59	-0.59123	-2.0363	0	0.150965	0.189	4160	lowrisk
GO_MITOTIC_CYTOKINETIC_PROCESS	22	-0.746448	-2.03538	0	0.126569	0.19	1443	lowrisk
GO_ANTIGEN_PROCESSING_AND_PRESENTATION_OF_PEPTIDE_OR_POLYSACCHARIDE_ANTIGEN_VIA_MHC_CLASS_II	98	-0.67815	-2.02341	0	0.10708	0.211	1919	lowrisk
GO_REGULATION_OF_CELL_CYCLE_PHASE_TRANSITION	413	-0.514104	-2.0209	0	0.0966941	0.215	3943	lowrisk
GO_NEGATIVE_REGULATION_OF_CELL_CYCLE_PROCESS	308	-0.555679	-2.00193	0	0.110142	0.255	3327	lowrisk
GO_NEGATIVE_REGULATION_OF_CELL_CYCLE_PHASE_TRANSITION	224	-0.572037	-1.99843	0	0.10344	0.258	3327	lowrisk
GO_RESPONSE_TO_UV	128	-0.486512	-1.98899	0	0.103778	0.272	6640	lowrisk
GO_NUCLEAR_ENVELOPE_ORGANIZATION	49	-0.526189	-1.97257	0	0.104213	0.32	5502	lowrisk
GO_NEGATIVE_REGULATION_OF_MITOTIC_CELL_CYCLE	293	-0.543232	-1.9683	0	0.101657	0.331	3869	lowrisk
GO_SIGNAL_TRANSDUCTION_BY_P53_CLASS_MEDIATOR	248	-0.496254	-1.96557	0	0.0965982	0.336	4456	lowrisk
GO_CELL_AGING	100	-0.570647	-1.96231	0	0.0939655	0.342	4305	lowrisk
GO_RESPONSE_TO_GAMMA_RADIATION	53	-0.629043	-1.95734	0	0.0884553	0.352	1876	lowrisk
GO_SIGNAL_TRANSDUCTION_IN_RESPONSE_TO_DNA_DAMAGE	122	-0.628342	-1.94484	0	0.096974	0.386	3327	lowrisk
GO_CELL_CYCLE_G1_S_PHASE_TRANSITION	252	-0.561902	-1.93147	0	0.0934602	0.431	3873	lowrisk
GO_DNA_DAMAGE_RESPONSE_SIGNAL_TRANSDUCTION_BY_P53_CLASS_MEDIATOR	100	-0.642272	-1.92549	0	0.0848548	0.456	3327	lowrisk
GO_CYTOKINESIS	149	-0.549149	-1.92229	0	0.0848689	0.47	1443	lowrisk
GO_REGULATION_OF_CHROMOSOME_ORGANIZATION	314	-0.472586	-1.92098	0	0.083143	0.475	3303	lowrisk
GO_RESPONSE_TO_IONIZING_RADIATION	127	-0.544334	-1.91672	0	0.0771247	0.49	5289	lowrisk
GO_REGULATION_OF_SIGNAL_TRANSDUCTION_BY_P53_CLASS_MEDIATOR	168	-0.469605	-1.9069	0	0.0818904	0.516	4341	lowrisk
GO_NEGATIVE_REGULATION_OF_SIGNAL_TRANSDUCTION_BY_P53_CLASS_MEDIATOR	28	-0.7367	-1.90636	0	0.0799132	0.518	1844	lowrisk
GO_POSITIVE_REGULATION_OF_FIBROBLAST_PROLIFERATION	48	-0.695882	-1.90525	0	0.0793845	0.519	3653	lowrisk
GO_ANTIGEN_PROCESSING_AND_PRESENTATION_OF_PEPTIDE_ANTIGEN	188	-0.583583	-1.90299	0	0.0788075	0.524	2224	lowrisk
GO_REGULATION_OF_SYMBIOTIC_PROCESS	212	-0.585939	-1.89082	0	0.0815009	0.568	3591	lowrisk
GO_FIBROBLAST_PROLIFERATION	80	-0.584779	-1.88763	0	0.0815851	0.584	4669	lowrisk
GO_POSITIVE_REGULATION_OF_PROTEIN_LOCALIZATION_TO_NUCLEUS	77	-0.531219	-1.88753	0	0.0797309	0.584	3660	lowrisk
GO_REGULATION_OF_CELL_CYCLE_G1_S_PHASE_TRANSITION	157	-0.536876	-1.8788	0	0.0853628	0.609	4443	lowrisk
GO_VIRAL_LIFE_CYCLE	313	-0.539174	-1.87537	0	0.0825493	0.617	4184	lowrisk
GO_POSITIVE_REGULATION_OF_EPITHELIAL_TO_MESENCHYMAL_TRANSITION	46	-0.679717	-1.87368	0	0.0823714	0.623	3041	lowrisk
GO_NUCLEIC_ACID_PHOSPHODIESTER_BOND_HYDROLYSIS	277	-0.41238	-1.87048	0	0.0815956	0.634	6576	lowrisk
GO_REGULATION_OF_DNA_METABOLIC_PROCESS	304	-0.426088	-1.86265	0	0.0725531	0.657	5685	lowrisk
GO_ANTIGEN_PROCESSING_AND_PRESENTATION	226	-0.603128	-1.85838	0	0.072286	0.67	2304	lowrisk
GO_REGULATION_OF_STEM_CELL_DIFFERENTIATION	114	-0.503725	-1.85417	0	0.0675668	0.681	5356	lowrisk
GO_POSITIVE_REGULATION_OF_CELL_CYCLE_ARREST	75	-0.604439	-1.85156	0	0.0680064	0.684	3327	lowrisk
GO_CELL_CYCLE_ARREST	211	-0.449251	-1.85091	0	0.0658977	0.687	4414	lowrisk
GO_REGULATION_OF_CELL_AGING	48	-0.577225	-1.85009	0	0.0654977	0.689	4305	lowrisk
GO_REGULATION_OF_HEMOPOIESIS	432	-0.581304	-1.84974	0	0.0648635	0.689	3238	lowrisk
GO_HEMATOPOIETIC_PROGENITOR_CELL_DIFFERENTIATION	166	-0.47625	-1.84409	0	0.0644072	0.71	3859	lowrisk
GO_NEGATIVE_REGULATION_OF_RESPONSE_TO_BIOTIC_STIMULUS	89	-0.651431	-1.84231	0	0.064595	0.718	3373	lowrisk
GO_POSITIVE_REGULATION_OF_BINDING	165	-0.466382	-1.83767	0	0.0653009	0.736	4275	lowrisk
GO_REGULATION_OF_VIRAL_LIFE_CYCLE	143	-0.633213	-1.83349	0	0.0649788	0.741	3134	lowrisk
GO_REGULATION_OF_NUCLEAR_DIVISION	177	-0.620288	-1.83282	0	0.0648671	0.744	2732	lowrisk
GO_REGULATION_OF_TOLL_LIKE_RECEPTOR_SIGNALING_PATHWAY	63	-0.759646	-1.82828	0	0.0630901	0.761	2223	lowrisk
GO_HOMEOSTASIS_OF_NUMBER_OF_CELLS	241	-0.517939	-1.82772	0	0.0627739	0.762	3327	lowrisk
GO_REGULATION_OF_BINDING	348	-0.428649	-1.82504	0	0.0629403	0.77	3713	lowrisk
GO_NEGATIVE_REGULATION_OF_INTRINSIC_APOPTOTIC_SIGNALING_PATHWAY_BY_P53_CLASS_MEDIATOR	20	-0.693649	-1.81742	0	0.063121	0.79	1635	lowrisk
GO_INTRINSIC_APOPTOTIC_SIGNALING_PATHWAY	266	-0.449117	-1.81651	0	0.0630177	0.792	4365	lowrisk
GO_REGULATION_OF_RESPONSE_TO_CYTOKINE_STIMULUS	163	-0.614632	-1.8033	0	0.0679392	0.82	4227	lowrisk
GO_VIRAL_RNA_GENOME_REPLICATION	31	-0.71145	-1.79576	0	0.0672999	0.841	647	lowrisk
GO_REGULATION_OF_VIRAL_GENOME_REPLICATION	91	-0.675016	-1.79107	0	0.0658945	0.851	3591	lowrisk
GO_CELLULAR_RESPONSE_TO_NUTRIENT	42	-0.653546	-1.79079	0	0.0656037	0.853	2764	lowrisk
GO_REGULATION_OF_DNA_BINDING	116	-0.535188	-1.7903	0	0.0655049	0.854	3106	lowrisk
GO_SOMATIC_DIVERSIFICATION_OF_IMMUNE_RECEPTORS	66	-0.60823	-1.79	0	0.0647511	0.854	5647	lowrisk
GO_APOPTOTIC_PROCESS_INVOLVED_IN_MORPHOGENESIS	25	-0.714441	-1.78819	0	0.0650011	0.857	3327	lowrisk
GO_NEGATIVE_REGULATION_OF_INNATE_IMMUNE_RESPONSE	57	-0.673202	-1.78793	0	0.0642512	0.858	3373	lowrisk
GO_B_CELL_ACTIVATION	242	-0.599908	-1.77927	0	0.0646404	0.875	3183	lowrisk
GO_NEGATIVE_REGULATION_OF_HEMOPOIESIS	135	-0.59415	-1.77862	0	0.0638217	0.876	3151	lowrisk
GO_DETERMINATION_OF_ADULT_LIFESPAN	16	-0.711956	-1.77724	0	0.0623705	0.879	5289	lowrisk
GO_REGULATION_OF_B_CELL_ACTIVATION	114	-0.661258	-1.77444	0	0.0620495	0.887	1994	lowrisk
GO_REGULATION_OF_RESPONSE_TO_BIOTIC_STIMULUS	384	-0.580271	-1.773	0	0.0621057	0.89	3302	lowrisk
GO_LEUKOCYTE_APOPTOTIC_PROCESS	104	-0.655291	-1.76923	0	0.0624519	0.895	4234	lowrisk
GO_NEGATIVE_REGULATION_OF_DNA_METABOLIC_PROCESS	92	-0.465401	-1.7691	0	0.0621975	0.896	5658	lowrisk
GO_TRANSFORMING_GROWTH_FACTOR_BETA_RECEPTOR_SIGNALING_PATHWAY	183	-0.466729	-1.76771	0	0.0620697	0.899	3216	lowrisk
GO_MYELOID_CELL_APOPTOTIC_PROCESS	30	-0.734024	-1.76373	0	0.0616395	0.907	1365	lowrisk
GO_POSITIVE_REGULATION_OF_PLASMA_MEMBRANE_BOUNDED_CELL_PROJECTION_ASSEMBLY	88	-0.472637	-1.76331	0	0.0615472	0.909	4948	lowrisk
GO_INTERLEUKIN_6_PRODUCTION	130	-0.673514	-1.7591	0	0.0618132	0.913	2945	lowrisk
GO_REGULATION_OF_INTRINSIC_APOPTOTIC_SIGNALING_PATHWAY_IN_RESPONSE_TO_DNA_DAMAGE_BY_P53_CLASS_MEDIATOR	17	-0.691436	-1.75869	0	0.0617473	0.913	1635	lowrisk
GO_NEGATIVE_REGULATION_OF_CYSTEINE_TYPE_ENDOPEPTIDASE_ACTIVITY	88	-0.599435	-1.75359	0	0.0616219	0.919	3022	lowrisk
GO_EMBRYO_IMPLANTATION	48	-0.624701	-1.75353	0	0.0610656	0.919	3672	lowrisk
GO_REGULATION_OF_B_CELL_PROLIFERATION	61	-0.712491	-1.75341	0	0.0608904	0.92	1994	lowrisk
GO_NEGATIVE_REGULATION_OF_LEUKOCYTE_APOPTOTIC_PROCESS	48	-0.718247	-1.75337	0	0.0606688	0.921	1533	lowrisk
GO_POSITIVE_REGULATION_OF_DNA_BINDING	54	-0.622904	-1.75289	0	0.060693	0.922	4624	lowrisk
GO_NEGATIVE_REGULATION_OF_CYTOKINE_PRODUCTION	253	-0.630534	-1.75158	0	0.0605569	0.923	3302	lowrisk
GO_SMOOTH_MUSCLE_CELL_MIGRATION	66	-0.620656	-1.75124	0	0.0604908	0.923	3287	lowrisk
GO_CELLULAR_SENESCENCE	64	-0.506761	-1.74992	0	0.0606786	0.926	4669	lowrisk
GO_POSITIVE_REGULATION_OF_CELL_ACTIVATION	322	-0.667655	-1.74725	0	0.0601278	0.93	3197	lowrisk
GO_REGULATION_OF_LEUKOCYTE_DEGRANULATION	46	-0.716126	-1.74709	0	0.0599478	0.93	2066	lowrisk
GO_POSITIVE_REGULATION_OF_B_CELL_ACTIVATION	71	-0.645312	-1.7468	0	0.0592995	0.93	1994	lowrisk
GO_RESPONSE_TO_VIRUS	318	-0.599911	-1.74643	0	0.0590347	0.93	3806	lowrisk
GO_IN_UTERO_EMBRYONIC_DEVELOPMENT	365	-0.421186	-1.74628	0	0.0586195	0.93	3792	lowrisk
GO_POSITIVE_REGULATION_OF_LYMPHOCYTE_ACTIVATION	269	-0.660295	-1.74519	0	0.0589195	0.93	3247	lowrisk
GO_NEGATIVE_REGULATION_OF_VIRAL_PROCESS	94	-0.676879	-1.74421	0	0.0589261	0.93	3312	lowrisk
GO_NEGATIVE_REGULATION_OF_MYELOID_CELL_APOPTOTIC_PROCESS	15	-0.866162	-1.74157	0	0.0587249	0.936	1365	lowrisk
GO_MUSCLE_CELL_MIGRATION	79	-0.591565	-1.73939	0	0.0590962	0.941	3287	lowrisk
GO_REGULATION_OF_LEUKOCYTE_APOPTOTIC_PROCESS	83	-0.668907	-1.73186	0	0.0594637	0.952	3056	lowrisk
GO_ENDOTHELIAL_CELL_PROLIFERATION	138	-0.536284	-1.72882	0	0.0598597	0.954	4761	lowrisk
GO_PRODUCTION_OF_MOLECULAR_MEDIATOR_INVOLVED_IN_INFLAMMATORY_RESPONSE	70	-0.671815	-1.72602	0	0.0601934	0.958	2964	lowrisk
GO_INTERLEUKIN_8_PRODUCTION	78	-0.71238	-1.72566	0	0.0601839	0.958	3710	lowrisk
GO_EPITHELIAL_TO_MESENCHYMAL_TRANSITION	137	-0.509704	-1.72476	0	0.0602697	0.96	2704	lowrisk
GO_REGULATION_OF_VASCULATURE_DEVELOPMENT	309	-0.562113	-1.72475	0	0.0600597	0.96	3277	lowrisk
GO_B_CELL_PROLIFERATION	95	-0.654858	-1.72049	0	0.0612199	0.961	1994	lowrisk
GO_RESPONSE_TO_INTERFERON_BETA	28	-0.776645	-1.72001	0	0.0610455	0.961	3875	lowrisk
GO_B_CELL_DIFFERENTIATION	135	-0.569676	-1.71902	0	0.0607906	0.962	4607	lowrisk
GO_POSITIVE_REGULATION_OF_VASCULATURE_DEVELOPMENT	177	-0.584299	-1.719	0	0.0605993	0.962	3228	lowrisk
GO_CELLULAR_RESPONSE_TO_VITAMIN	30	-0.693235	-1.71839	0	0.0607558	0.963	2764	lowrisk
GO_P38MAPK_CASCADE	42	-0.633215	-1.71792	0	0.0601975	0.963	3116	lowrisk
GO_CRANIAL_SKELETAL_SYSTEM_DEVELOPMENT	66	-0.605533	-1.71787	0	0.0600094	0.963	4785	lowrisk
GO_NEGATIVE_REGULATION_OF_VASCULATURE_DEVELOPMENT	118	-0.570042	-1.71515	0	0.0595063	0.965	3277	lowrisk
GO_ENDODERM_DEVELOPMENT	77	-0.629811	-1.7141	0	0.0598275	0.965	3163	lowrisk
GO_CD40_SIGNALING_PATHWAY	15	-0.836792	-1.7109	0	0.0602474	0.967	2811	lowrisk
GO_NUCLEAR_TRANSPORT	328	-0.299098	-1.70777	0	0.0599842	0.97	7186	lowrisk
GO_LIVER_REGENERATION	31	-0.660849	-1.7065	0	0.0606369	0.971	4058	lowrisk
GO_POSITIVE_REGULATION_OF_INTERLEUKIN_8_PRODUCTION	53	-0.722674	-1.70124	0	0.0610503	0.974	3710	lowrisk
GO_POSITIVE_REGULATION_OF_MONONUCLEAR_CELL_MIGRATION	25	-0.757438	-1.70054	0	0.061104	0.974	2419	lowrisk
GO_NITRIC_OXIDE_SYNTHASE_BIOSYNTHETIC_PROCESS	19	-0.712767	-1.70032	0	0.0608677	0.974	4190	lowrisk
GO_RESPONSE_TO_TRANSFORMING_GROWTH_FACTOR_BETA	237	-0.462886	-1.6998	0	0.0606583	0.975	3228	lowrisk
GO_MULTI_ORGANISM_CELLULAR_PROCESS	15	-0.729146	-1.69814	0	0.0610017	0.976	2254	lowrisk
GO_GASTRULATION	174	-0.527696	-1.69668	0	0.0608496	0.976	3216	lowrisk
GO_CELL_DIFFERENTIATION_INVOLVED_IN_EMBRYONIC_PLACENTA_DEVELOPMENT	26	-0.766057	-1.69522	0	0.0607096	0.976	2009	lowrisk
GO_FORMATION_OF_PRIMARY_GERM_LAYER	118	-0.576276	-1.69148	0	0.0607106	0.979	3216	lowrisk
GO_NEGATIVE_REGULATION_OF_VIRAL_LIFE_CYCLE	76	-0.695899	-1.69036	0	0.0605671	0.979	3312	lowrisk
GO_REGULATION_OF_PROTEIN_SERINE_THREONINE_KINASE_ACTIVITY	491	-0.431239	-1.68805	0	0.060255	0.982	4134	lowrisk
GO_PLACENTA_DEVELOPMENT	150	-0.525447	-1.68507	0	0.0607355	0.983	3869	lowrisk
GO_REGULATION_OF_EPITHELIAL_CELL_DIFFERENTIATION	143	-0.549531	-1.68295	0	0.0604848	0.985	4838	lowrisk
GO_FOAM_CELL_DIFFERENTIATION	36	-0.65731	-1.67538	0	0.0620621	0.987	3666	lowrisk
GO_INFLAMMATORY_CELL_APOPTOTIC_PROCESS	19	-0.798445	-1.67296	0	0.0626913	0.987	1365	lowrisk
GO_SKELETAL_SYSTEM_DEVELOPMENT	492	-0.509051	-1.6615	0	0.0635411	0.992	3234	lowrisk
GO_AGING	294	-0.451686	-1.65651	0	0.0637061	0.992	4795	lowrisk
GO_NEGATIVE_REGULATION_OF_B_CELL_PROLIFERATION	17	-0.808714	-1.6565	0	0.0635826	0.992	1982	lowrisk
GO_REGULATION_OF_CELL_KILLING	89	-0.700896	-1.65025	0	0.0640303	0.992	3401	lowrisk
GO_CHRONIC_INFLAMMATORY_RESPONSE	20	-0.800694	-1.64166	0	0.063186	0.994	1149	lowrisk
GO_CONNECTIVE_TISSUE_DEVELOPMENT	244	-0.511223	-1.64131	0	0.0631581	0.994	3234	lowrisk
GO_POSITIVE_REGULATION_OF_SMOOTH_MUSCLE_CELL_MIGRATION	37	-0.61121	-1.63788	0	0.0631322	0.995	3070	lowrisk
GO_INTERFERON_GAMMA_PRODUCTION	108	-0.711098	-1.63482	0	0.0635242	0.996	2692	lowrisk
GO_CARTILAGE_DEVELOPMENT	184	-0.513345	-1.59971	0	0.0725037	0.999	3234	lowrisk
GO_OSSIFICATION	376	-0.465363	-1.59022	0	0.074569	0.999	3631	lowrisk
GO_REPRODUCTIVE_SYSTEM_DEVELOPMENT	430	-0.453605	-1.5822	0	0.0758503	1	4058	lowrisk
GO_GLAND_DEVELOPMENT	431	-0.443561	-1.57462	0	0.0776369	1	4197	lowrisk
GO_REGULATION_OF_ANTIGEN_PROCESSING_AND_PRESENTATION	20	-0.8586	-1.53935	0	0.0894298	1	2121	lowrisk
GO_REGULATION_OF_CELLULAR_RESPONSE_TO_TRANSFORMING_GROWTH_FACTOR_BETA_STIMULUS	116	-0.458178	-1.66649	0.0018622	0.0628652	0.991	4657	lowrisk
GO_EMBRYONIC_CRANIAL_SKELETON_MORPHOGENESIS	48	-0.620443	-1.69196	0.00187617	0.0610708	0.977	4785	lowrisk
GO_EMBRYONIC_ORGAN_DEVELOPMENT	441	-0.518723	-1.65194	0.0018797	0.0642131	0.992	4097	lowrisk
GO_NEGATIVE_REGULATION_OF_MYELOID_CELL_DIFFERENTIATION	78	-0.577241	-1.86808	0.00189036	0.0803223	0.639	3587	lowrisk
GO_REGULATION_OF_HEMATOPOIETIC_PROGENITOR_CELL_DIFFERENTIATION	85	-0.447981	-1.85551	0.00189394	0.0692789	0.676	6530	lowrisk
GO_REGULATION_OF_PROTEIN_BINDING	202	-0.402272	-1.74313	0.00190114	0.0588185	0.934	3629	lowrisk
GO_REGULATION_OF_HEMATOPOIETIC_STEM_CELL_DIFFERENTIATION	72	-0.492829	-1.91811	0.0019084	0.0839087	0.486	7057	lowrisk
GO_REGULATION_OF_DOUBLE_STRAND_BREAK_REPAIR	67	-0.520549	-1.79018	0.00191205	0.0650835	0.854	2121	lowrisk
GO_DEFENSE_RESPONSE_TO_VIRUS	238	-0.634652	-1.78412	0.00191205	0.0652807	0.865	3806	lowrisk
GO_POSITIVE_REGULATION_OF_STRESS_ACTIVATED_PROTEIN_KINASE_SIGNALING_CASCADE	156	-0.514746	-1.6979	0.00191205	0.0609672	0.976	3641	lowrisk
GO_REGULATION_OF_MYELOID_CELL_DIFFERENTIATION	206	-0.534778	-1.79111	0.00191939	0.0663656	0.851	3632	lowrisk
GO_MODULATION_BY_SYMBIONT_OF_HOST_CELLULAR_PROCESS	26	-0.562961	-1.92815	0.00192308	0.0931205	0.446	3263	lowrisk
GO_POSITIVE_REGULATION_OF_LEUKOCYTE_CELL_CELL_ADHESION	225	-0.689975	-1.73783	0.00192678	0.0594921	0.942	3307	lowrisk
GO_NEGATIVE_REGULATION_OF_DNA_BINDING_TRANSCRIPTION_FACTOR_ACTIVITY	150	-0.465579	-1.68771	0.00192678	0.0601649	0.983	4016	lowrisk
GO_CYTOSKELETON_DEPENDENT_CYTOKINESIS	82	-0.597373	-1.9327	0.0019305	0.0966873	0.429	1443	lowrisk
GO_REGULATION_OF_DNA_BINDING_TRANSCRIPTION_FACTOR_ACTIVITY	409	-0.481241	-1.75857	0.0019305	0.0615218	0.913	4029	lowrisk
GO_EPITHELIAL_TUBE_MORPHOGENESIS	324	-0.439122	-1.52338	0.0019305	0.0951058	1	4786	lowrisk
GO_CELLULAR_RESPONSE_TO_UV	75	-0.516532	-1.92591	0.00193424	0.0876401	0.453	6322	lowrisk
GO_REGULATION_OF_PATTERN_RECOGNITION_RECEPTOR_SIGNALING_PATHWAY	84	-0.697583	-1.8759	0.00193424	0.0839641	0.615	3142	lowrisk
GO_REGULATION_OF_CYTOKINESIS	85	-0.58296	-1.77874	0.00193424	0.0641376	0.876	1443	lowrisk
GO_POSITIVE_REGULATION_OF_CELL_CELL_ADHESION	264	-0.674188	-1.76185	0.00193424	0.0611356	0.911	2668	lowrisk
GO_LYMPHOCYTE_APOPTOTIC_PROCESS	72	-0.643769	-1.75781	0.00193424	0.0616255	0.913	3805	lowrisk
GO_EPITHELIAL_CELL_PROLIFERATION	378	-0.469257	-1.6135	0.00193424	0.0681472	0.998	4717	lowrisk
GO_LEUKOCYTE_HOMEOSTASIS	85	-0.632475	-1.79303	0.00193798	0.0668711	0.846	3327	lowrisk
GO_VIRAL_GENOME_REPLICATION	115	-0.61275	-1.78763	0.00193798	0.0635325	0.861	3591	lowrisk
GO_LYMPHOCYTE_HOMEOSTASIS	62	-0.624154	-1.75519	0.00193798	0.0614703	0.916	3581	lowrisk
GO_PULMONARY_VALVE_DEVELOPMENT	21	-0.677705	-1.6709	0.00193798	0.0627506	0.988	2650	lowrisk
GO_MAMMARY_GLAND_ALVEOLUS_DEVELOPMENT	19	-0.749504	-1.64358	0.00193798	0.063832	0.994	2822	lowrisk
GO_ENDOCHONDRAL_BONE_MORPHOGENESIS	53	-0.577227	-1.63911	0.00193798	0.063412	0.994	3579	lowrisk
GO_SINGLE_STRANDED_VIRAL_RNA_REPLICATION_VIA_DOUBLE_STRANDED_DNA_INTERMEDIATE	17	-0.843172	-1.62797	0.00193798	0.0652993	0.996	647	lowrisk
GO_REGULATION_OF_LEUKOCYTE_DIFFERENTIATION	273	-0.633346	-1.77591	0.00194175	0.0617296	0.883	3151	lowrisk
GO_POSITIVE_REGULATION_OF_BLOOD_VESSEL_ENDOTHELIAL_CELL_MIGRATION	50	-0.621366	-1.82746	0.00194553	0.0623312	0.762	3873	lowrisk
GO_REGULATION_OF_T_CELL_DIFFERENTIATION	142	-0.662516	-1.716	0.00194553	0.0596043	0.964	3151	lowrisk
GO_REGULATION_OF_MAST_CELL_ACTIVATION_INVOLVED_IN_IMMUNE_RESPONSE	32	-0.674227	-1.69701	0.00194553	0.0609571	0.976	2970	lowrisk
GO_INTERLEUKIN_1_PRODUCTION	98	-0.699759	-1.67333	0.00194553	0.0627661	0.987	3423	lowrisk
GO_CELL_CYCLE_CHECKPOINT	196	-0.61598	-1.868	0.00194932	0.0788543	0.639	3405	lowrisk
GO_PATTERN_RECOGNITION_RECEPTOR_SIGNALING_PATHWAY	180	-0.631101	-1.85567	0.00194932	0.0701744	0.675	3142	lowrisk
GO_POSITIVE_REGULATION_OF_CELL_CYCLE	357	-0.496662	-1.83794	0.00194932	0.0658063	0.736	4275	lowrisk
GO_MORPHOGENESIS_OF_AN_EPITHELIAL_SHEET	51	-0.586956	-1.83237	0.00194932	0.0644364	0.747	3374	lowrisk
GO_ACTIVATION_OF_IMMUNE_RESPONSE	423	-0.602817	-1.80148	0.00194932	0.0675712	0.824	3247	lowrisk
GO_REGULATION_OF_IMMUNE_EFFECTOR_PROCESS	380	-0.640091	-1.74356	0.00194932	0.0587732	0.931	3247	lowrisk
GO_REGULATION_OF_LYMPHOCYTE_ACTIVATION	418	-0.639627	-1.74264	0.00194932	0.058609	0.935	3307	lowrisk
GO_NEGATIVE_REGULATION_OF_BINDING	157	-0.425001	-1.68498	0.00194932	0.0606412	0.983	4937	lowrisk
GO_EXTRACELLULAR_STRUCTURE_ORGANIZATION	374	-0.571739	-1.66555	0.00194932	0.0629995	0.991	3595	lowrisk
GO_DNA_RECOMBINATION	235	-0.545609	-1.85501	0.00195312	0.0686564	0.678	3713	lowrisk
GO_LYMPHOCYTE_DIFFERENTIATION	356	-0.628179	-1.77072	0.00195312	0.062694	0.894	3151	lowrisk
GO_ANTIGEN_RECEPTOR_MEDIATED_SIGNALING_PATHWAY	231	-0.61291	-1.78833	0.00195695	0.0654294	0.857	3247	lowrisk
GO_REGULATION_OF_LYMPHOCYTE_DIFFERENTIATION	173	-0.656373	-1.74872	0.00195695	0.0599893	0.929	3151	lowrisk
GO_DNA_DOUBLE_STRAND_BREAK_PROCESSING	21	-0.720642	-1.74742	0.00195695	0.0605471	0.93	3082	lowrisk
GO_REGULATION_OF_T_CELL_ACTIVATION	316	-0.658603	-1.71617	0.00195695	0.0598604	0.964	3307	lowrisk
GO_CELL_ADHESION_MEDIATED_BY_INTEGRIN	66	-0.646898	-1.6639	0.00195695	0.0633899	0.991	2935	lowrisk
GO_CELLULAR_RESPONSE_TO_IONIZING_RADIATION	63	-0.543199	-1.86431	0.00196078	0.074718	0.655	5144	lowrisk
GO_RESPONSE_TO_X_RAY	31	-0.676521	-1.75693	0.00196078	0.0612888	0.913	975	lowrisk
GO_INTEGRIN_ACTIVATION	22	-0.710392	-1.74196	0.00196078	0.0587685	0.936	1936	lowrisk
GO_T_CELL_ACTIVATION	463	-0.643713	-1.72884	0.00196078	0.060074	0.954	3327	lowrisk
GO_NEGATIVE_REGULATION_OF_RESPONSE_TO_CYTOKINE_STIMULUS	58	-0.574464	-1.72004	0.00196078	0.0612374	0.961	4227	lowrisk
GO_POSITIVE_REGULATION_OF_LYMPHOCYTE_DIFFERENTIATION	101	-0.671449	-1.70914	0.00196078	0.0601805	0.97	2668	lowrisk
GO_CELL_MATRIX_ADHESION	215	-0.501947	-1.69901	0.00196078	0.0607935	0.976	3319	lowrisk
GO_REGULATION_OF_STRESS_ACTIVATED_PROTEIN_KINASE_SIGNALING_CASCADE	219	-0.470615	-1.6883	0.00196078	0.060752	0.982	3641	lowrisk
GO_CYTOKINE_METABOLIC_PROCESS	66	-0.724922	-1.67775	0.00196078	0.0620894	0.986	2901	lowrisk
GO_NEGATIVE_REGULATION_OF_LYMPHOCYTE_ACTIVATION	145	-0.662691	-1.67092	0.00196078	0.0628625	0.988	3373	lowrisk
GO_HUMORAL_IMMUNE_RESPONSE_MEDIATED_BY_CIRCULATING_IMMUNOGLOBULIN	46	-0.728447	-1.66461	0.00196078	0.0633102	0.991	2693	lowrisk
GO_POSITIVE_REGULATION_OF_NITRIC_OXIDE_SYNTHASE_BIOSYNTHETIC_PROCESS	16	-0.719139	-1.63911	0.00196078	0.0635157	0.994	4012	lowrisk
GO_POSITIVE_REGULATION_OF_PHOSPHATIDYLINOSITOL_3_KINASE_SIGNALING	84	-0.595527	-1.7089	0.00196464	0.0599541	0.97	3447	lowrisk
GO_REGULATION_OF_LEUKOCYTE_MEDIATED_IMMUNITY	199	-0.640394	-1.66089	0.00196464	0.0635635	0.992	3713	lowrisk
GO_MITOTIC_CELL_CYCLE_CHECKPOINT	150	-0.638511	-1.86446	0.0019685	0.0759544	0.655	3405	lowrisk
GO_TOLL_LIKE_RECEPTOR_SIGNALING_PATHWAY	138	-0.644306	-1.80935	0.0019685	0.0647886	0.806	3142	lowrisk
GO_DNA_BIOSYNTHETIC_PROCESS	175	-0.43463	-1.79532	0.0019685	0.0671411	0.843	6652	lowrisk
GO_POSITIVE_REGULATION_OF_DNA_METABOLIC_PROCESS	176	-0.436412	-1.79444	0.0019685	0.0670735	0.844	4900	lowrisk
GO_REGULATION_OF_CYSTEINE_TYPE_ENDOPEPTIDASE_ACTIVITY	226	-0.501671	-1.67616	0.0019685	0.0617614	0.986	3327	lowrisk
GO_MYD88_DEPENDENT_TOLL_LIKE_RECEPTOR_SIGNALING_PATHWAY	36	-0.783397	-1.67479	0.0019685	0.0620086	0.987	2223	lowrisk
GO_REGULATION_OF_EPITHELIAL_TO_MESENCHYMAL_TRANSITION	86	-0.51415	-1.65486	0.0019685	0.063568	0.992	2704	lowrisk
GO_CELLULAR_RESPONSE_TO_REACTIVE_OXYGEN_SPECIES	150	-0.512115	-1.81916	0.00197239	0.0643691	0.787	3033	lowrisk
GO_REGULATION_OF_RESPONSE_TO_DNA_DAMAGE_STIMULUS	193	-0.426696	-1.77808	0.00197239	0.0633256	0.877	4845	lowrisk
GO_REGULATION_OF_INNATE_IMMUNE_RESPONSE	290	-0.58316	-1.7701	0.00197239	0.0626941	0.894	4012	lowrisk
GO_POSITIVE_REGULATION_OF_CHEMOKINE_PRODUCTION	58	-0.701717	-1.73753	0.00197239	0.0591925	0.943	3873	lowrisk
GO_POSITIVE_REGULATION_OF_B_CELL_PROLIFERATION	41	-0.681552	-1.71825	0.00197239	0.0606528	0.963	3142	lowrisk
GO_ADAPTIVE_IMMUNE_RESPONSE_BASED_ON_SOMATIC_RECOMBINATION_OF_IMMUNE_RECEPTORS_BUILT_FROM_IMMUNOGLOBULIN_SUPERFAMILY_DOMAINS	250	-0.674957	-1.71809	0.00197239	0.0605533	0.963	3660	lowrisk
GO_COMPLEMENT_ACTIVATION	65	-0.704803	-1.69929	0.00197239	0.0607992	0.976	3157	lowrisk
GO_POSITIVE_REGULATION_OF_EPITHELIAL_CELL_PROLIFERATION	183	-0.480679	-1.60001	0.00197239	0.0724709	0.999	4819	lowrisk
GO_NEGATIVE_REGULATION_OF_DNA_REPAIR	25	-0.685747	-1.8573	0.00197628	0.070769	0.673	1084	lowrisk
GO_REGULATION_OF_CELL_CYCLE_ARREST	97	-0.53606	-1.7601	0.00197628	0.0618412	0.912	4414	lowrisk
GO_POSITIVE_REGULATION_OF_CYTOKINE_PRODUCTION	430	-0.626126	-1.74677	0.00197628	0.0590557	0.93	3724	lowrisk
GO_RENAL_SYSTEM_VASCULATURE_DEVELOPMENT	27	-0.714283	-1.7438	0.00197628	0.0588856	0.93	4478	lowrisk
GO_BIOMINERALIZATION	153	-0.50279	-1.54405	0.00197628	0.0880325	1	2704	lowrisk
GO_MIDBODY_ABSCISSION	16	-0.805504	-1.91806	0.0019802	0.0813294	0.487	1443	lowrisk
GO_REGULATION_OF_INFLAMMATORY_RESPONSE	343	-0.603156	-1.73981	0.0019802	0.0591035	0.94	4012	lowrisk
GO_LEUKOCYTE_CELL_CELL_ADHESION	339	-0.648696	-1.69193	0.0019802	0.0609323	0.977	3307	lowrisk
GO_REGULATION_OF_MAST_CELL_ACTIVATION	41	-0.682132	-1.66653	0.0019802	0.0629773	0.991	2036	lowrisk
GO_POSITIVE_REGULATION_OF_I_KAPPAB_KINASE_NF_KAPPAB_SIGNALING	182	-0.596894	-1.84846	0.00198413	0.0640504	0.694	4774	lowrisk
GO_MYELOID_CELL_DIFFERENTIATION	364	-0.530844	-1.77808	0.00198413	0.063719	0.877	3785	lowrisk
GO_NEGATIVE_REGULATION_OF_IMMUNE_SYSTEM_PROCESS	406	-0.606286	-1.77651	0.00198413	0.0617237	0.88	3247	lowrisk
GO_NEGATIVE_REGULATION_OF_CELL_SUBSTRATE_ADHESION	58	-0.561955	-1.71007	0.00198413	0.0602219	0.969	4435	lowrisk
GO_ADAPTIVE_IMMUNE_RESPONSE	401	-0.684454	-1.69057	0.00198413	0.0610817	0.979	3247	lowrisk
GO_TYPE_2_IMMUNE_RESPONSE	38	-0.744564	-1.66877	0.00198413	0.0629188	0.988	2291	lowrisk
GO_POSITIVE_REGULATION_OF_CELL_MIGRATION_INVOLVED_IN_SPROUTING_ANGIOGENESIS	20	-0.741007	-1.83744	0.00198807	0.0646828	0.736	3015	lowrisk
GO_POSITIVE_REGULATION_OF_CELL_CYCLE_PROCESS	270	-0.53051	-1.82295	0.00198807	0.0622752	0.775	4078	lowrisk
GO_LEUKOCYTE_PROLIFERATION	301	-0.634006	-1.68162	0.00198807	0.0607538	0.986	3327	lowrisk
GO_POSITIVE_REGULATION_OF_CYTOKINE_PRODUCTION_INVOLVED_IN_IMMUNE_RESPONSE	53	-0.70449	-1.66709	0.00198807	0.0630098	0.99	3724	lowrisk
GO_NEGATIVE_REGULATION_OF_CELL_CYCLE_G1_S_PHASE_TRANSITION	100	-0.589724	-1.87773	0.00199203	0.0842874	0.611	4058	lowrisk
GO_INTERACTION_WITH_HOST	199	-0.516713	-1.77929	0.00199203	0.0650478	0.875	3752	lowrisk
GO_POSITIVE_REGULATION_OF_NF_KAPPAB_TRANSCRIPTION_FACTOR_ACTIVITY	155	-0.570759	-1.75956	0.00199203	0.0618628	0.913	3830	lowrisk
GO_CHEMOKINE_PRODUCTION	86	-0.666833	-1.72775	0.00199203	0.0601954	0.955	3185	lowrisk
GO_CELL_SUBSTRATE_ADHESION	336	-0.477721	-1.65041	0.00199203	0.0640618	0.992	3447	lowrisk
GO_I_KAPPAB_KINASE_NF_KAPPAB_SIGNALING	268	-0.568525	-1.83031	0.00199601	0.0635718	0.751	4244	lowrisk
GO_MACROPHAGE_ACTIVATION	93	-0.688062	-1.7548	0.00199601	0.061485	0.916	2836	lowrisk
GO_POSITIVE_REGULATION_OF_MITOTIC_NUCLEAR_DIVISION	53	-0.628315	-1.70811	0.00199601	0.0600891	0.97	3070	lowrisk
GO_PROTEIN_LOCALIZATION_TO_NUCLEUS	263	-0.374533	-1.79683	0.002	0.0682737	0.839	4274	lowrisk
GO_B_CELL_MEDIATED_IMMUNITY	113	-0.704605	-1.71619	0.002	0.0600528	0.964	3197	lowrisk
GO_RNA_PHOSPHODIESTER_BOND_HYDROLYSIS	146	-0.376032	-1.64215	0.002	0.0632549	0.994	6562	lowrisk
GO_MAINTENANCE_OF_PROTEIN_LOCATION	90	-0.400088	-1.70916	0.00200401	0.0603513	0.97	4080	lowrisk
GO_INTEGRIN_MEDIATED_SIGNALING_PATHWAY	101	-0.601893	-1.70021	0.00200401	0.0607483	0.974	3032	lowrisk
GO_REGULATION_OF_INTRINSIC_APOPTOTIC_SIGNALING_PATHWAY_IN_RESPONSE_TO_DNA_DAMAGE	34	-0.492176	-1.65079	0.00200401	0.0640902	0.992	1635	lowrisk
GO_TYPE_I_INTERFERON_PRODUCTION	118	-0.628695	-1.85889	0.00200803	0.0730405	0.666	3710	lowrisk
GO_TOLL_LIKE_RECEPTOR_3_SIGNALING_PATHWAY	19	-0.790657	-1.66274	0.00200803	0.0633702	0.992	2304	lowrisk
GO_ESTABLISHMENT_OF_ORGANELLE_LOCALIZATION	390	-0.430244	-1.93443	0.00201207	0.103935	0.423	3056	lowrisk
GO_REGULATION_OF_SPROUTING_ANGIOGENESIS	68	-0.577691	-1.71318	0.00201207	0.0598102	0.965	3277	lowrisk
GO_INTERFERON_BETA_PRODUCTION	47	-0.6924	-1.76697	0.00201613	0.0621302	0.901	3142	lowrisk
GO_NUCLEOTIDE_BINDING_DOMAIN_LEUCINE_RICH_REPEAT_CONTAINING_RECEPTOR_SIGNALING_PATHWAY	34	-0.657666	-1.86569	0.0020202	0.0779339	0.653	2202	lowrisk
GO_CHROMOSOME_LOCALIZATION	68	-0.745552	-1.86928	0.00202429	0.0809202	0.635	1443	lowrisk
GO_CELLULAR_RESPONSE_TO_INTERFERON_BETA	20	-0.755874	-1.6925	0.00202429	0.0609311	0.977	3875	lowrisk
GO_POSITIVE_REGULATION_OF_COAGULATION	28	-0.739835	-1.72063	0.0020284	0.0613	0.961	2385	lowrisk
GO_NEGATIVE_REGULATION_OF_LYMPHOCYTE_APOPTOTIC_PROCESS	31	-0.688079	-1.73389	0.00203252	0.0596549	0.949	1533	lowrisk
GO_NEGATIVE_REGULATION_OF_GTPASE_ACTIVITY	46	-0.446274	-1.67754	0.00203252	0.0619146	0.986	3778	lowrisk
GO_MATERNAL_PROCESS_INVOLVED_IN_FEMALE_PREGNANCY	63	-0.564096	-1.6386	0.00203252	0.063375	0.994	2880	lowrisk
GO_NEGATIVE_REGULATION_OF_APOPTOTIC_SIGNALING_PATHWAY	214	-0.456393	-1.76694	0.00204082	0.0617943	0.901	4332	lowrisk
GO_COLLAGEN_BIOSYNTHETIC_PROCESS	38	-0.644775	-1.64141	0.00205339	0.0632161	0.994	2764	lowrisk
GO_REGULATION_OF_PROTEIN_LOCALIZATION_TO_NUCLEUS	121	-0.438377	-1.79237	0.00206186	0.0664236	0.847	4660	lowrisk
GO_NEGATIVE_REGULATION_OF_EPITHELIAL_CELL_DIFFERENTIATION	45	-0.643796	-1.69452	0.00375235	0.060734	0.976	4699	lowrisk
GO_PROTEIN_MONOUBIQUITINATION	64	-0.421423	-1.89092	0.00378072	0.0834377	0.567	4071	lowrisk
GO_STEM_CELL_DIFFERENTIATION	254	-0.435837	-1.64258	0.00381679	0.0633271	0.994	4217	lowrisk
GO_REGULATION_OF_ANIMAL_ORGAN_MORPHOGENESIS	250	-0.438419	-1.5364	0.00381679	0.0904743	1	3327	lowrisk
GO_MAMMARY_GLAND_DEVELOPMENT	136	-0.476864	-1.53989	0.00382409	0.0893094	1	4197	lowrisk
GO_DNA_GEOMETRIC_CHANGE	109	-0.576026	-1.8289	0.00383877	0.0632887	0.757	4143	lowrisk
GO_LEFT_RIGHT_PATTERN_FORMATION	21	-0.65157	-1.62079	0.00383877	0.067301	0.998	4646	lowrisk
GO_POSITIVE_REGULATION_OF_CYTOKINE_BIOSYNTHETIC_PROCESS	36	-0.741653	-1.61839	0.00385356	0.0671467	0.998	2160	lowrisk
GO_PROTEIN_K48_LINKED_UBIQUITINATION	55	-0.466479	-2.04084	0.003861	0.184494	0.184	2368	lowrisk
GO_DNA_INTEGRITY_CHECKPOINT	143	-0.593191	-1.84916	0.003861	0.0643816	0.69	3405	lowrisk
GO_CELLULAR_RESPONSE_TO_MECHANICAL_STIMULUS	74	-0.602137	-1.69488	0.003861	0.0607081	0.976	3796	lowrisk
GO_MITOTIC_DNA_INTEGRITY_CHECKPOINT	98	-0.598924	-1.851	0.00386847	0.0667379	0.687	3405	lowrisk
GO_B_CELL_ACTIVATION_INVOLVED_IN_IMMUNE_RESPONSE	73	-0.624101	-1.71164	0.00386847	0.0601906	0.967	4971	lowrisk
GO_TOLL_LIKE_RECEPTOR_9_SIGNALING_PATHWAY	23	-0.734385	-1.68087	0.00386847	0.0607488	0.986	2202	lowrisk
GO_ACTIN_CYTOSKELETON_REORGANIZATION	103	-0.509401	-1.65291	0.00386847	0.0640386	0.992	4222	lowrisk
GO_NEGATIVE_REGULATION_OF_CYTOKINE_SECRETION	24	-0.675086	-1.63523	0.00386847	0.0635814	0.995	1971	lowrisk
GO_RETROGRADE_VESICLE_MEDIATED_TRANSPORT_GOLGI_TO_ENDOPLASMIC_RETICULUM	84	-0.499624	-2.03088	0.00387597	0.112773	0.199	799	lowrisk
GO_MACROPHAGE_CYTOKINE_PRODUCTION	16	-0.727632	-1.64243	0.00387597	0.0632121	0.994	2704	lowrisk
GO_SISTER_CHROMATID_COHESION	49	-0.636243	-1.77722	0.0038835	0.0620035	0.88	3036	lowrisk
GO_REGULATION_OF_TOLERANCE_INDUCTION	16	-0.835382	-1.59004	0.00389105	0.0744856	0.999	2509	lowrisk
GO_NEGATIVE_REGULATION_OF_CD4_POSITIVE_ALPHA_BETA_T_CELL_ACTIVATION	30	-0.736862	-1.65148	0.00389864	0.0643456	0.992	2008	lowrisk
GO_REGULATION_OF_NUCLEOCYTOPLASMIC_TRANSPORT	108	-0.421298	-1.78784	0.00390625	0.0638385	0.859	4060	lowrisk
GO_POSITIVE_REGULATION_OF_HEMOPOIESIS	187	-0.617018	-1.73683	0.00390625	0.0593606	0.944	3106	lowrisk
GO_T_CELL_DIFFERENTIATION	244	-0.654015	-1.73613	0.00390625	0.0595565	0.947	3151	lowrisk
GO_POSITIVE_REGULATION_OF_VASCULAR_ENDOTHELIAL_GROWTH_FACTOR_PRODUCTION	28	-0.707377	-1.718	0.00390625	0.0603811	0.963	2704	lowrisk
GO_CHEMOKINE_BIOSYNTHETIC_PROCESS	16	-0.818718	-1.68146	0.00390625	0.0606825	0.986	2138	lowrisk
GO_POSITIVE_REGULATION_OF_TUMOR_NECROSIS_FACTOR_SUPERFAMILY_CYTOKINE_PRODUCTION	90	-0.668919	-1.67503	0.00390625	0.0621759	0.987	4012	lowrisk
GO_NEGATIVE_REGULATION_OF_T_CELL_APOPTOTIC_PROCESS	19	-0.723056	-1.65298	0.00390625	0.0641284	0.992	1533	lowrisk
GO_INTERLEUKIN_12_PRODUCTION	55	-0.732912	-1.64663	0.00390625	0.0638771	0.993	2602	lowrisk
GO_DNA_DEALKYLATION	33	-0.67887	-1.7358	0.00391389	0.0595238	0.947	647	lowrisk
GO_POSITIVE_REGULATION_OF_PROTEIN_BINDING	83	-0.424787	-1.72781	0.00391389	0.0603631	0.955	4184	lowrisk
GO_POSITIVE_REGULATION_OF_LEUKOCYTE_MEDIATED_IMMUNITY	127	-0.621464	-1.64742	0.00391389	0.0642095	0.992	3713	lowrisk
GO_REGULATION_OF_CELL_DIVISION	160	-0.489572	-1.64621	0.00391389	0.0636535	0.993	3527	lowrisk
GO_POSITIVE_REGULATION_OF_MITOTIC_CELL_CYCLE	149	-0.544051	-1.83438	0.00392157	0.0650618	0.741	4060	lowrisk
GO_POSITIVE_REGULATION_OF_CELL_ADHESION	406	-0.602239	-1.74112	0.00392157	0.0588196	0.938	3247	lowrisk
GO_CELLULAR_RESPONSE_TO_BIOTIC_STIMULUS	215	-0.623506	-1.71785	0.00392157	0.0598176	0.963	3792	lowrisk
GO_CELLULAR_RESPONSE_TO_MOLECULE_OF_BACTERIAL_ORIGIN	194	-0.633752	-1.70231	0.00392157	0.060984	0.974	3752	lowrisk
GO_LEUKOCYTE_MIGRATION	429	-0.602322	-1.66259	0.00392157	0.0633119	0.992	3273	lowrisk
GO_DNA_TEMPLATED_TRANSCRIPTION_INITIATION	231	-0.331097	-1.64251	0.00392157	0.0632661	0.994	7018	lowrisk
GO_POSITIVE_REGULATION_OF_LEUKOCYTE_DIFFERENTIATION	151	-0.64118	-1.71121	0.00392927	0.0602528	0.967	3106	lowrisk
GO_POSITIVE_REGULATION_OF_MYELOID_LEUKOCYTE_CYTOKINE_PRODUCTION_INVOLVED_IN_IMMUNE_RESPONSE	19	-0.698476	-1.66343	0.00392927	0.0633956	0.991	2901	lowrisk
GO_CELLULAR_RESPONSE_TO_GAMMA_RADIATION	28	-0.588667	-1.86067	0.00393701	0.0730436	0.662	6264	lowrisk
GO_MYELOID_LEUKOCYTE_DIFFERENTIATION	199	-0.574929	-1.70517	0.00393701	0.0605175	0.972	3660	lowrisk
GO_GLIAL_CELL_ACTIVATION	53	-0.683378	-1.66374	0.00393701	0.063335	0.991	2836	lowrisk
GO_REGULATION_OF_ALPHA_BETA_T_CELL_ACTIVATION	95	-0.693288	-1.65314	0.00393701	0.0641721	0.992	3247	lowrisk
GO_INTERFERON_GAMMA_MEDIATED_SIGNALING_PATHWAY	89	-0.716892	-1.62691	0.00393701	0.0654955	0.996	3247	lowrisk
GO_SYMPATHETIC_NERVOUS_SYSTEM_DEVELOPMENT	21	-0.679512	-1.58734	0.00393701	0.0751082	1	3086	lowrisk
GO_LYMPHOCYTE_MEDIATED_IMMUNITY	244	-0.666153	-1.68783	0.00394477	0.0602251	0.982	3713	lowrisk
GO_ALPHA_BETA_T_CELL_ACTIVATION	143	-0.685665	-1.65608	0.00394477	0.0635921	0.992	3247	lowrisk
GO_INTERLEUKIN_1_BETA_PRODUCTION	86	-0.688112	-1.62468	0.00394477	0.0661746	0.997	3423	lowrisk
GO_CD8_POSITIVE_ALPHA_BETA_T_CELL_ACTIVATION	26	-0.775921	-1.62297	0.00394477	0.0661808	0.998	1753	lowrisk
GO_MICROTUBULE_ORGANIZING_CENTER_LOCALIZATION	27	-0.628215	-1.76559	0.00395257	0.0615639	0.906	1792	lowrisk
GO_POSITIVE_REGULATION_OF_CHROMOSOME_ORGANIZATION	163	-0.360428	-1.71683	0.00395257	0.0600486	0.963	4900	lowrisk
GO_POSITIVE_REGULATION_OF_IMMUNE_EFFECTOR_PROCESS	206	-0.626759	-1.69648	0.00395257	0.06084	0.976	3724	lowrisk
GO_RESPONSE_TO_MOLECULE_OF_BACTERIAL_ORIGIN	322	-0.601227	-1.66796	0.00395257	0.0628188	0.988	3307	lowrisk
GO_T_CELL_APOPTOTIC_PROCESS	48	-0.654408	-1.65728	0.00395257	0.0638763	0.992	3805	lowrisk
GO_REGULATION_OF_GENE_EXPRESSION_EPIGENETIC	139	-0.43113	-1.86525	0.0039604	0.0767947	0.655	6519	lowrisk
GO_POSITIVE_REGULATION_OF_TYPE_I_INTERFERON_PRODUCTION	71	-0.609396	-1.81621	0.0039604	0.0625833	0.794	3710	lowrisk
GO_T_CELL_RECEPTOR_SIGNALING_PATHWAY	189	-0.59848	-1.7963	0.0039604	0.0681497	0.84	3247	lowrisk
GO_NEGATIVE_REGULATION_OF_LEUKOCYTE_DIFFERENTIATION	98	-0.62352	-1.73758	0.0039604	0.059421	0.943	3151	lowrisk
GO_DNA_DEMETHYLATION	27	-0.715697	-1.68119	0.0039604	0.0606903	0.986	647	lowrisk
GO_POSITIVE_REGULATION_OF_PHAGOCYTOSIS	65	-0.695068	-1.67984	0.0039604	0.0611939	0.986	2223	lowrisk
GO_SISTER_CHROMATID_SEGREGATION	173	-0.699266	-1.83146	0.00396825	0.0643716	0.748	3116	lowrisk
GO_REGULATION_OF_TUMOR_NECROSIS_FACTOR_MEDIATED_SIGNALING_PATHWAY	53	-0.561797	-1.74446	0.00396825	0.0589846	0.93	4106	lowrisk
GO_REGULATION_OF_DEFENSE_RESPONSE_TO_VIRUS	69	-0.667548	-1.73237	0.00396825	0.0600506	0.95	2873	lowrisk
GO_LYMPHOCYTE_ACTIVATION_INVOLVED_IN_IMMUNE_RESPONSE	177	-0.637431	-1.69057	0.00396825	0.0609262	0.979	3134	lowrisk
GO_REGULATION_OF_TOLL_LIKE_RECEPTOR_4_SIGNALING_PATHWAY	17	-0.752434	-1.65737	0.00396825	0.0639351	0.992	2622	lowrisk
GO_REGULATION_OF_MEMBRANE_INVAGINATION	16	-0.797319	-1.64983	0.00396825	0.0640658	0.992	2764	lowrisk
GO_NEGATIVE_REGULATION_OF_B_CELL_ACTIVATION	32	-0.714843	-1.67493	0.00397614	0.0620777	0.987	2574	lowrisk
GO_POSITIVE_REGULATION_OF_LEUKOCYTE_PROLIFERATION	144	-0.659388	-1.64577	0.00397614	0.0634685	0.993	3307	lowrisk
GO_REGULATION_OF_CHONDROCYTE_DIFFERENTIATION	46	-0.56263	-1.56506	0.00397614	0.081235	1	3206	lowrisk
GO_ALPHA_BETA_T_CELL_PROLIFERATION	35	-0.770029	-1.5619	0.00397614	0.0824404	1	3247	lowrisk
GO_REGULATION_OF_GENE_SILENCING	94	-0.458499	-1.86599	0.00398406	0.0789351	0.648	5558	lowrisk
GO_CELLULAR_RESPONSE_TO_CHEMICAL_STRESS	328	-0.469248	-1.79616	0.00398406	0.0676868	0.841	3632	lowrisk
GO_NEGATIVE_REGULATION_OF_TRANSFERASE_ACTIVITY	261	-0.391329	-1.69251	0.00398406	0.0610773	0.977	4134	lowrisk
GO_POSITIVE_REGULATION_OF_ENDOTHELIAL_CELL_PROLIFERATION	89	-0.522952	-1.67625	0.00398406	0.0618539	0.986	4234	lowrisk
GO_REGULATION_OF_LEUKOCYTE_PROLIFERATION	229	-0.655303	-1.65247	0.00398406	0.0641557	0.992	3307	lowrisk
GO_TISSUE_REMODELING	160	-0.544773	-1.64419	0.00398406	0.0640101	0.993	3544	lowrisk
GO_NEGATIVE_REGULATION_OF_VIRAL_GENOME_REPLICATION	54	-0.742323	-1.63116	0.00398406	0.0645396	0.996	3312	lowrisk
GO_SIGNAL_TRANSDUCTION_INVOLVED_IN_CELL_CYCLE_CHECKPOINT	66	-0.647396	-1.78805	0.00399202	0.0646306	0.858	3018	lowrisk
GO_POSITIVE_REGULATION_OF_CELLULAR_PROTEIN_LOCALIZATION	305	-0.364779	-1.78277	0.00399202	0.0640869	0.872	3828	lowrisk
GO_TRANSFORMING_GROWTH_FACTOR_BETA_PRODUCTION	36	-0.643843	-1.7008	0.00399202	0.0611478	0.974	3709	lowrisk
GO_RESPONSE_TO_INTERFERON_GAMMA	195	-0.664165	-1.65919	0.00399202	0.0635027	0.992	3312	lowrisk
GO_CELL_CHEMOTAXIS	278	-0.60381	-1.65426	0.00399202	0.0637862	0.992	4234	lowrisk
GO_NEGATIVE_REGULATION_OF_CELL_KILLING	24	-0.732497	-1.59549	0.00399202	0.0733799	0.999	3373	lowrisk
GO_MITOTIC_NUCLEAR_DIVISION	249	-0.648975	-1.8633	0.004	0.0745095	0.656	3116	lowrisk
GO_POSITIVE_REGULATION_OF_PROTEOLYSIS_INVOLVED_IN_CELLULAR_PROTEIN_CATABOLIC_PROCESS	118	-0.354161	-1.74267	0.004	0.0588235	0.935	3673	lowrisk
GO_NEGATIVE_REGULATION_OF_IMMUNE_RESPONSE	146	-0.648312	-1.73296	0.004	0.0599508	0.949	3247	lowrisk
GO_REGULATION_OF_REACTIVE_OXYGEN_SPECIES_METABOLIC_PROCESS	172	-0.516701	-1.67642	0.004	0.0618848	0.986	4280	lowrisk
GO_POSITIVE_REGULATION_OF_PROTEIN_MODIFICATION_BY_SMALL_PROTEIN_CONJUGATION_OR_REMOVAL	128	-0.373364	-1.7837	0.00400802	0.0651137	0.867	3447	lowrisk
GO_COLLAGEN_METABOLIC_PROCESS	89	-0.590387	-1.63271	0.00400802	0.0641662	0.996	3553	lowrisk
GO_POSITIVE_REGULATION_OF_MACROPHAGE_ACTIVATION	23	-0.758266	-1.62632	0.00400802	0.0656678	0.997	3185	lowrisk
GO_REGULATION_OF_LEUKOCYTE_MEDIATED_CYTOTOXICITY	72	-0.695246	-1.59583	0.00400802	0.0733161	0.999	3401	lowrisk
GO_COLLAGEN_ACTIVATED_SIGNALING_PATHWAY	15	-0.798991	-1.55682	0.00400802	0.0844432	1	2644	lowrisk
GO_METAPHASE_PLATE_CONGRESSION	54	-0.783363	-1.79937	0.00401606	0.0684271	0.829	1443	lowrisk
GO_MITOTIC_G1_S_TRANSITION_CHECKPOINT	59	-0.623298	-1.79367	0.00401606	0.0669824	0.846	3327	lowrisk
GO_REGULATION_OF_MYELOID_LEUKOCYTE_MEDIATED_IMMUNITY	57	-0.686425	-1.72683	0.00401606	0.0605529	0.956	2196	lowrisk
GO_CYTOPLASMIC_PATTERN_RECOGNITION_RECEPTOR_SIGNALING_PATHWAY	61	-0.584448	-1.79871	0.00402414	0.0676942	0.831	2719	lowrisk
GO_NEGATIVE_REGULATION_OF_DEFENSE_RESPONSE	201	-0.58295	-1.75353	0.00402414	0.0613536	0.919	3373	lowrisk
GO_REGULATION_OF_DNA_RECOMBINATION	81	-0.557987	-1.73062	0.00402414	0.0592834	0.952	5875	lowrisk
GO_SOMATIC_DIVERSIFICATION_OF_IMMUNOGLOBULINS	56	-0.620611	-1.76238	0.00403226	0.0614388	0.911	5647	lowrisk
GO_POSITIVE_REGULATION_OF_DNA_RECOMBINATION	37	-0.640048	-1.75756	0.00403226	0.0614777	0.913	5875	lowrisk
GO_HYALURONAN_METABOLIC_PROCESS	33	-0.595858	-1.61734	0.00403226	0.0672559	0.998	3666	lowrisk
GO_MYELOID_DENDRITIC_CELL_ACTIVATION	28	-0.742411	-1.61304	0.0040404	0.0680328	0.998	2981	lowrisk
GO_MITOTIC_METAPHASE_PLATE_CONGRESSION	43	-0.812483	-1.78321	0.00404858	0.065065	0.871	1443	lowrisk
GO_EPITHELIAL_CELL_APOPTOTIC_PROCESS	98	-0.577779	-1.73074	0.00404858	0.0594331	0.952	4012	lowrisk
GO_NEGATIVE_REGULATION_OF_IMMUNE_EFFECTOR_PROCESS	119	-0.656855	-1.71734	0.00404858	0.0598944	0.963	3373	lowrisk
GO_MORPHOGENESIS_OF_AN_ENDOTHELIUM	18	-0.64795	-1.66401	0.00404858	0.063436	0.991	3206	lowrisk
GO_REGULATION_OF_CYTOKINE_PRODUCTION_INVOLVED_IN_IMMUNE_RESPONSE	81	-0.694142	-1.64121	0.0040568	0.0631133	0.994	3247	lowrisk
GO_REGULATION_OF_PHOSPHATIDYLINOSITOL_3_KINASE_SIGNALING	118	-0.535575	-1.6369	0.0040568	0.0634507	0.995	3612	lowrisk
GO_RESPONSE_TO_INTERLEUKIN_7	28	-0.72425	-1.6905	0.00406504	0.0606586	0.979	969	lowrisk
GO_GOLGI_VESICLE_TRANSPORT	349	-0.261998	-1.62719	0.00406504	0.0655154	0.996	3731	lowrisk
GO_REGULATION_OF_POSTTRANSCRIPTIONAL_GENE_SILENCING	84	-0.438167	-1.80387	0.00407332	0.0681876	0.817	8199	lowrisk
GO_NEGATIVE_REGULATION_OF_MYELOID_LEUKOCYTE_DIFFERENTIATION	48	-0.578588	-1.67162	0.00407332	0.0628625	0.987	3459	lowrisk
GO_REGULATION_OF_APOPTOTIC_SIGNALING_PATHWAY	380	-0.418057	-1.71061	0.00408163	0.0602599	0.968	4438	lowrisk
GO_MATERNAL_PLACENTA_DEVELOPMENT	35	-0.652245	-1.7494	0.00408998	0.060468	0.927	2832	lowrisk
GO_T_CELL_ACTIVATION_INVOLVED_IN_IMMUNE_RESPONSE	107	-0.681315	-1.64735	0.00408998	0.0641275	0.992	3078	lowrisk
GO_REGULATION_OF_CELL_SUBSTRATE_ADHESION	199	-0.487668	-1.64598	0.00409836	0.0635826	0.993	3295	lowrisk
GO_INTRINSIC_APOPTOTIC_SIGNALING_PATHWAY_IN_RESPONSE_TO_DNA_DAMAGE	96	-0.516657	-1.78291	0.00412371	0.0648572	0.872	2256	lowrisk
GO_REGULATION_OF_INTRINSIC_APOPTOTIC_SIGNALING_PATHWAY	148	-0.419142	-1.68375	0.00412371	0.0607006	0.984	4438	lowrisk
GO_POSITIVE_REGULATION_OF_NUCLEOCYTOPLASMIC_TRANSPORT	64	-0.480222	-1.77287	0.00414938	0.0618054	0.89	4012	lowrisk
GO_POSITIVE_REGULATION_OF_MONOCYTE_CHEMOTAXIS	19	-0.767409	-1.63072	0.00414938	0.0646513	0.996	2419	lowrisk
GO_NEGATIVE_REGULATION_OF_INTRINSIC_APOPTOTIC_SIGNALING_PATHWAY	88	-0.454472	-1.76423	0.004158	0.0617582	0.907	4438	lowrisk
GO_REGULATION_OF_MONOCYTE_CHEMOTAXIS	25	-0.717816	-1.5961	0.00419287	0.0734396	0.999	2419	lowrisk
GO_REGULATION_OF_TRANSLATION_IN_RESPONSE_TO_STRESS	20	-0.584484	-1.85477	0.00424628	0.0680551	0.678	7241	lowrisk
GO_SKELETAL_SYSTEM_MORPHOGENESIS	220	-0.543075	-1.62303	0.00558659	0.0662443	0.998	2608	lowrisk
GO_HISTONE_H3_K4_METHYLATION	46	-0.545141	-1.79164	0.00566038	0.0665122	0.849	5144	lowrisk
GO_SPLEEN_DEVELOPMENT	33	-0.636865	-1.66798	0.00566038	0.0629348	0.988	3873	lowrisk
GO_EMBRYONIC_SKELETAL_SYSTEM_MORPHOGENESIS	97	-0.68349	-1.66693	0.00568182	0.0629963	0.99	2118	lowrisk
GO_REGULATION_OF_CYCLIN_DEPENDENT_PROTEIN_KINASE_ACTIVITY	96	-0.537967	-1.77908	0.0056926	0.0643342	0.876	4386	lowrisk
GO_POSITIVE_REGULATION_OF_DOUBLE_STRAND_BREAK_REPAIR	27	-0.518732	-1.63968	0.00572519	0.0635677	0.994	2121	lowrisk
GO_POSITIVE_REGULATION_OF_INTERLEUKIN_6_PRODUCTION	80	-0.67443	-1.68356	0.00573614	0.0605203	0.984	3142	lowrisk
GO_MESENCHYME_DEVELOPMENT	269	-0.444229	-1.54324	0.00574713	0.088158	1	2706	lowrisk
GO_DNA_METHYLATION_OR_DEMETHYLATION	87	-0.495424	-1.63808	0.00576923	0.0634558	0.995	4901	lowrisk
GO_REGULATION_OF_CELL_CYCLE_G2_M_PHASE_TRANSITION	195	-0.502729	-1.9178	0.00578035	0.0789137	0.487	3326	lowrisk
GO_ENTRY_INTO_HOST	139	-0.548537	-1.67655	0.00578035	0.0620696	0.986	3660	lowrisk
GO_NEGATIVE_REGULATION_OF_DNA_REPLICATION	32	-0.602744	-1.72203	0.00579151	0.0608898	0.961	3792	lowrisk
GO_REGULATION_OF_LYMPHOCYTE_APOPTOTIC_PROCESS	55	-0.653476	-1.6956	0.00579151	0.0610995	0.976	3010	lowrisk
GO_REGULATION_OF_CELL_CELL_ADHESION	405	-0.622067	-1.74984	0.00580271	0.0604219	0.926	3307	lowrisk
GO_CELLULAR_RESPONSE_TO_ACID_CHEMICAL	63	-0.511595	-1.67937	0.00580271	0.0613028	0.986	4667	lowrisk
GO_TOLERANCE_INDUCTION	24	-0.79714	-1.62665	0.00580271	0.0655391	0.996	2509	lowrisk
GO_CELLULAR_RESPONSE_TO_ABIOTIC_STIMULUS	303	-0.436673	-1.64682	0.00581395	0.0640918	0.993	3973	lowrisk
GO_POSITIVE_REGULATION_OF_INFLAMMATORY_RESPONSE	142	-0.62661	-1.64637	0.00581395	0.0636712	0.993	4217	lowrisk
GO_REGULATION_OF_DNA_REPLICATION	101	-0.56181	-1.85103	0.00583658	0.0676277	0.687	3971	lowrisk
GO_DNA_CONFORMATION_CHANGE	254	-0.532434	-1.81328	0.00583658	0.0629396	0.798	5063	lowrisk
GO_NEGATIVE_REGULATION_OF_INTERLEUKIN_8_PRODUCTION	16	-0.764663	-1.62595	0.00583658	0.0656788	0.997	1627	lowrisk
GO_POSITIVE_REGULATION_OF_PATTERN_RECOGNITION_RECEPTOR_SIGNALING_PATHWAY	37	-0.693422	-1.68822	0.00584795	0.0604864	0.982	3142	lowrisk
GO_NEGATIVE_REGULATION_OF_GLYCOPROTEIN_METABOLIC_PROCESS	15	-0.712752	-1.64377	0.00584795	0.0639333	0.994	3342	lowrisk
GO_IMMUNE_RESPONSE_REGULATING_SIGNALING_PATHWAY	377	-0.584575	-1.76282	0.00585938	0.0614809	0.91	3247	lowrisk
GO_MOVEMENT_IN_HOST_ENVIRONMENT	159	-0.53302	-1.70261	0.00585938	0.0609804	0.974	3660	lowrisk
GO_RESPONSE_TO_VITAMIN_D	34	-0.632309	-1.66003	0.00585938	0.0639005	0.992	2556	lowrisk
GO_STRESS_ACTIVATED_PROTEIN_KINASE_SIGNALING_CASCADE	277	-0.438447	-1.6577	0.00585938	0.0641497	0.992	3666	lowrisk
GO_POSITIVE_REGULATION_OF_ANTIGEN_RECEPTOR_MEDIATED_SIGNALING_PATHWAY	20	-0.745816	-1.64759	0.00585938	0.0643408	0.992	2996	lowrisk
GO_NIK_NF_KAPPAB_SIGNALING	159	-0.525498	-1.77355	0.00587084	0.0621862	0.89	4773	lowrisk
GO_CELLULAR_RESPONSE_TO_EXTERNAL_STIMULUS	301	-0.452812	-1.69152	0.00587084	0.0608388	0.979	2901	lowrisk
GO_NEGATIVE_REGULATION_OF_DEFENSE_RESPONSE_TO_VIRUS	21	-0.716741	-1.89229	0.00589391	0.0834704	0.561	734	lowrisk
GO_PROTEIN_CONTAINING_COMPLEX_DISASSEMBLY	302	-0.279753	-1.75279	0.00589391	0.0604831	0.922	1994	lowrisk
GO_CYTOKINE_PRODUCTION_INVOLVED_IN_INFLAMMATORY_RESPONSE	47	-0.670185	-1.69534	0.00589391	0.0608111	0.976	2964	lowrisk
GO_ALPHA_BETA_T_CELL_DIFFERENTIATION	104	-0.678607	-1.67134	0.00589391	0.0629392	0.987	3010	lowrisk
GO_CYTOKINE_SECRETION	110	-0.640738	-1.66675	0.00589391	0.0629849	0.99	3970	lowrisk
GO_POSITIVE_REGULATION_OF_TOLL_LIKE_RECEPTOR_SIGNALING_PATHWAY	24	-0.789084	-1.65999	0.00589391	0.0636737	0.992	3142	lowrisk
GO_POSITIVE_REGULATION_OF_PATHWAY_RESTRICTED_SMAD_PROTEIN_PHOSPHORYLATION	48	-0.54852	-1.5953	0.00589391	0.0732006	0.999	3305	lowrisk
GO_REGULATION_OF_CD8_POSITIVE_ALPHA_BETA_T_CELL_ACTIVATION	17	-0.80394	-1.51301	0.00589391	0.0989185	1	1753	lowrisk
GO_NEGATIVE_REGULATION_OF_CELL_ADHESION	264	-0.560866	-1.69415	0.00590551	0.0605084	0.976	4283	lowrisk
GO_T_CELL_PROLIFERATION	187	-0.658311	-1.63273	0.00591716	0.0642562	0.996	3327	lowrisk
GO_TRANSCRIPTION_INITIATION_FROM_RNA_POLYMERASE_II_PROMOTER	186	-0.338418	-1.58556	0.00591716	0.0753625	1	4533	lowrisk
GO_EMBRYONIC_PLACENTA_DEVELOPMENT	88	-0.563909	-1.69754	0.00592885	0.0608295	0.976	3629	lowrisk
GO_HEPATICOBILIARY_SYSTEM_DEVELOPMENT	139	-0.45171	-1.58554	0.00594059	0.0752869	1	4761	lowrisk
GO_HEMATOPOIETIC_STEM_CELL_DIFFERENTIATION	85	-0.462201	-1.76606	0.00595238	0.0616159	0.904	5071	lowrisk
GO_CYTOKINETIC_PROCESS	38	-0.638098	-1.97846	0.00596422	0.105754	0.299	1443	lowrisk
GO_REGULATION_OF_LEUKOCYTE_MIGRATION	194	-0.611513	-1.65928	0.00596422	0.0636985	0.992	2871	lowrisk
GO_POSITIVE_REGULATION_OF_DNA_BINDING_TRANSCRIPTION_FACTOR_ACTIVITY	259	-0.487538	-1.6512	0.00596422	0.0642708	0.992	4262	lowrisk
GO_MUSCLE_CELL_PROLIFERATION	186	-0.489334	-1.62043	0.00596422	0.0673294	0.998	4029	lowrisk
GO_MACROPHAGE_DIFFERENTIATION	44	-0.674734	-1.65813	0.0059761	0.0640263	0.992	3601	lowrisk
GO_CELL_KILLING	162	-0.619813	-1.62561	0.0059761	0.0657723	0.997	4720	lowrisk
GO_POSITIVE_REGULATION_OF_EPITHELIAL_CELL_APOPTOTIC_PROCESS	31	-0.729617	-1.74681	0.00598802	0.0595489	0.93	1990	lowrisk
GO_NEGATIVE_REGULATION_OF_CELL_ACTIVATION	191	-0.640197	-1.68877	0.00598802	0.0610231	0.982	3373	lowrisk
GO_ENDODERM_FORMATION	54	-0.656511	-1.65963	0.00598802	0.0637654	0.992	3116	lowrisk
GO_REGULATION_OF_ADAPTIVE_IMMUNE_RESPONSE	158	-0.654339	-1.65635	0.00598802	0.0635694	0.992	3247	lowrisk
GO_RESPONSE_TO_VITAMIN	87	-0.540308	-1.63818	0.00598802	0.0634916	0.995	3307	lowrisk
GO_LEUKOCYTE_ACTIVATION_INVOLVED_IN_INFLAMMATORY_RESPONSE	45	-0.69022	-1.6192	0.00598802	0.0672327	0.998	2836	lowrisk
GO_POSITIVE_REGULATION_OF_MITOCHONDRION_ORGANIZATION	110	-0.394225	-1.77796	0.006	0.0630022	0.877	3792	lowrisk
GO_EPIDERMAL_GROWTH_FACTOR_RECEPTOR_SIGNALING_PATHWAY	113	-0.43282	-1.61001	0.006	0.0688313	0.998	4354	lowrisk
GO_NEGATIVE_REGULATION_OF_PHAGOCYTOSIS	18	-0.702039	-1.69183	0.00601202	0.0608131	0.977	1068	lowrisk
GO_NEUROINFLAMMATORY_RESPONSE	66	-0.665901	-1.66095	0.00601202	0.0638056	0.992	2836	lowrisk
GO_NEGATIVE_REGULATION_OF_TOLL_LIKE_RECEPTOR_SIGNALING_PATHWAY	34	-0.711125	-1.70226	0.0060241	0.0608272	0.974	1958	lowrisk
GO_MAMMARY_GLAND_EPITHELIAL_CELL_PROLIFERATION	27	-0.653544	-1.66843	0.0060241	0.0629856	0.988	4197	lowrisk
GO_NEGATIVE_REGULATION_OF_RESPONSE_TO_EXTERNAL_STIMULUS	354	-0.509109	-1.66402	0.0060241	0.0635616	0.991	3302	lowrisk
GO_REGULATION_OF_DNA_BIOSYNTHETIC_PROCESS	101	-0.401862	-1.67245	0.00603622	0.0626817	0.987	5825	lowrisk
GO_APOPTOTIC_CELL_CLEARANCE	49	-0.640698	-1.67106	0.00603622	0.0629246	0.987	2381	lowrisk
GO_T_CELL_MEDIATED_IMMUNITY	101	-0.663779	-1.62928	0.00603622	0.0651069	0.996	3622	lowrisk
GO_CELL_CELL_ADHESION_MEDIATED_BY_INTEGRIN	15	-0.776185	-1.50901	0.00603622	0.100102	1	2935	lowrisk
GO_REGULATION_OF_PROTEIN_AUTOPHOSPHORYLATION	45	-0.574622	-1.65754	0.00604839	0.0639944	0.992	3287	lowrisk
GO_INTERLEUKIN_7_MEDIATED_SIGNALING_PATHWAY	17	-0.780469	-1.57045	0.00604839	0.0793414	1	946	lowrisk
GO_NEGATIVE_REGULATION_OF_INFLAMMATORY_RESPONSE	134	-0.574795	-1.68876	0.00606061	0.0608788	0.982	3286	lowrisk
GO_REGULATION_OF_RESPONSE_TO_INTERFERON_GAMMA	25	-0.707522	-1.67759	0.00608519	0.0620275	0.986	4227	lowrisk
GO_NEGATIVE_REGULATION_OF_KINASE_ACTIVITY	235	-0.382902	-1.58778	0.00608519	0.0749327	1	4134	lowrisk
GO_NEGATIVE_REGULATION_OF_NUCLEAR_DIVISION	57	-0.724518	-1.73552	0.00612245	0.0594432	0.947	2480	lowrisk
GO_LIPOPOLYSACCHARIDE_MEDIATED_SIGNALING_PATHWAY	56	-0.694327	-1.67024	0.00612245	0.0628645	0.988	2997	lowrisk
GO_NEGATIVE_REGULATION_OF_LEUKOCYTE_MIGRATION	40	-0.608317	-1.58423	0.00614754	0.0751572	1	3240	lowrisk
GO_NEGATIVE_REGULATION_OF_EPITHELIAL_CELL_PROLIFERATION	123	-0.48144	-1.55391	0.00614754	0.084781	1	2832	lowrisk
GO_NEGATIVE_REGULATION_OF_LEUKOCYTE_MEDIATED_IMMUNITY	52	-0.706632	-1.60801	0.00617284	0.0695262	0.998	3373	lowrisk
GO_MONONUCLEAR_CELL_MIGRATION	91	-0.65741	-1.60834	0.00618557	0.0694669	0.998	3240	lowrisk
GO_NUCLEUS_ORGANIZATION	121	-0.340678	-1.63554	0.00759013	0.0635676	0.995	5521	lowrisk
GO_EMBRYONIC_SKELETAL_SYSTEM_DEVELOPMENT	128	-0.63213	-1.65083	0.00760456	0.0641941	0.992	2220	lowrisk
GO_CELL_CYCLE_G2_M_PHASE_TRANSITION	246	-0.491722	-1.93357	0.00766283	0.10067	0.427	3326	lowrisk
GO_GLOMERULAR_MESANGIUM_DEVELOPMENT	15	-0.729987	-1.64925	0.00767754	0.063949	0.992	3709	lowrisk
GO_DNA_REPLICATION	237	-0.579938	-1.81871	0.00770713	0.0640366	0.787	3971	lowrisk
GO_RESPONSE_TO_INTERLEUKIN_4	34	-0.62921	-1.63792	0.00770713	0.0633097	0.995	4716	lowrisk
GO_REGULATION_OF_TYPE_I_INTERFERON_MEDIATED_SIGNALING_PATHWAY	33	-0.607559	-1.71614	0.00773694	0.0596986	0.964	5433	lowrisk
GO_MYELOID_CELL_HOMEOSTASIS	140	-0.463978	-1.69051	0.00773694	0.0608098	0.979	4608	lowrisk
GO_EPITHELIAL_CELL_DIFFERENTIATION_INVOLVED_IN_KIDNEY_DEVELOPMENT	47	-0.56867	-1.57867	0.00773694	0.0765867	1	3803	lowrisk
GO_CELLULAR_RESPONSE_TO_RADIATION	172	-0.411431	-1.60011	0.00776699	0.0725027	0.999	4804	lowrisk
GO_EXTRACELLULAR_MATRIX_DISASSEMBLY	75	-0.546918	-1.55904	0.00776699	0.0834836	1	3574	lowrisk
GO_SPINDLE_ASSEMBLY	101	-0.632982	-1.86267	0.0077821	0.0737425	0.657	1993	lowrisk
GO_POSITIVE_REGULATION_OF_ESTABLISHMENT_OF_PROTEIN_LOCALIZATION_TO_MITOCHONDRION	57	-0.450507	-1.82394	0.0077821	0.0623195	0.773	3792	lowrisk
GO_POSITIVE_REGULATION_OF_PROTEIN_CATABOLIC_PROCESS	210	-0.353748	-1.71551	0.0077821	0.0596605	0.965	3118	lowrisk
GO_NEGATIVE_REGULATION_OF_PROTEOLYSIS	331	-0.471186	-1.56517	0.0077821	0.0812621	1	3168	lowrisk
GO_CHONDROCYTE_PROLIFERATION	16	-0.688893	-1.55665	0.0077821	0.0842838	1	2056	lowrisk
GO_REGULATION_OF_MORPHOGENESIS_OF_AN_EPITHELIUM	178	-0.411646	-1.50404	0.0077821	0.101511	1	3287	lowrisk
GO_MITOTIC_CYTOKINESIS	70	-0.622206	-1.89628	0.00779727	0.081926	0.548	1443	lowrisk
GO_REGULATION_OF_TRANSCRIPTION_BY_RNA_POLYMERASE_I	27	-0.549157	-1.95795	0.0078125	0.0929828	0.352	7117	lowrisk
GO_IMMUNOGLOBULIN_PRODUCTION	106	-0.619443	-1.7489	0.0078125	0.0601586	0.929	3197	lowrisk
GO_POSITIVE_REGULATION_OF_ADAPTIVE_IMMUNE_RESPONSE	100	-0.659152	-1.67016	0.0078125	0.0627762	0.988	3810	lowrisk
GO_SYNCYTIUM_FORMATION	50	-0.56646	-1.65697	0.0078125	0.0638257	0.992	3088	lowrisk
GO_NEGATIVE_REGULATION_OF_AUTOPHAGY	78	-0.40212	-1.64943	0.0078125	0.0640468	0.992	4217	lowrisk
GO_REGULATION_OF_T_CELL_APOPTOTIC_PROCESS	33	-0.674705	-1.60521	0.0078125	0.0709329	0.998	2596	lowrisk
GO_POSITIVE_REGULATION_OF_T_CELL_PROLIFERATION	98	-0.687976	-1.6025	0.0078125	0.0715691	0.998	3307	lowrisk
GO_NEGATIVE_REGULATION_OF_CELL_CELL_ADHESION	170	-0.60504	-1.65922	0.00782779	0.063613	0.992	3296	lowrisk
GO_SPINDLE_ORGANIZATION	160	-0.637508	-1.9281	0.00785855	0.0897586	0.446	1993	lowrisk
GO_NEGATIVE_REGULATION_OF_ORGANELLE_ORGANIZATION	360	-0.370964	-1.6856	0.00785855	0.0607394	0.983	4650	lowrisk
GO_GENE_SILENCING	189	-0.368911	-1.66589	0.00787402	0.0630481	0.991	6229	lowrisk
GO_NEGATIVE_REGULATION_OF_INTERLEUKIN_1_PRODUCTION	29	-0.702496	-1.59278	0.00787402	0.0740532	0.999	3302	lowrisk
GO_NEGATIVE_REGULATION_OF_CELL_AGING	25	-0.671598	-1.73425	0.00788955	0.0598879	0.949	2829	lowrisk
GO_MESENCHYMAL_CELL_DIFFERENTIATION	212	-0.435447	-1.53099	0.00788955	0.092259	1	2706	lowrisk
GO_TUMOR_NECROSIS_FACTOR_MEDIATED_SIGNALING_PATHWAY	160	-0.545266	-1.74057	0.00790514	0.0588929	0.94	4746	lowrisk
GO_NEGATIVE_REGULATION_OF_LEUKOCYTE_CELL_CELL_ADHESION	119	-0.664347	-1.63521	0.00790514	0.0634953	0.995	3296	lowrisk
GO_RESPONSE_TO_MURAMYL_DIPEPTIDE	18	-0.746701	-1.70929	0.00792079	0.0604466	0.969	2120	lowrisk
GO_PHAGOCYTOSIS	259	-0.580613	-1.70359	0.00792079	0.0607715	0.973	2964	lowrisk
GO_LYMPHOCYTE_COSTIMULATION	57	-0.692386	-1.63792	0.00792079	0.0634119	0.995	3162	lowrisk
GO_CD8_POSITIVE_ALPHA_BETA_T_CELL_DIFFERENTIATION	15	-0.791068	-1.62908	0.00792079	0.065023	0.996	1249	lowrisk
GO_REGULATION_OF_TYPE_2_IMMUNE_RESPONSE	30	-0.721867	-1.59862	0.00792079	0.0729169	0.999	2291	lowrisk
GO_REGULATION_OF_PEPTIDASE_ACTIVITY	422	-0.470968	-1.55563	0.00792079	0.0843614	1	3613	lowrisk
GO_DNA_DAMAGE_RESPONSE_SIGNAL_TRANSDUCTION_RESULTING_IN_TRANSCRIPTION	18	-0.713501	-1.72348	0.00793651	0.0602768	0.961	1558	lowrisk
GO_NEGATIVE_REGULATION_OF_CHROMOSOME_SEGREGATION	42	-0.782535	-1.71032	0.00793651	0.0602591	0.968	2150	lowrisk
GO_TUMOR_NECROSIS_FACTOR_SUPERFAMILY_CYTOKINE_PRODUCTION	155	-0.636416	-1.68344	0.00793651	0.0604449	0.984	4012	lowrisk
GO_NEGATIVE_REGULATION_OF_CELL_MATRIX_ADHESION	35	-0.601468	-1.77772	0.00795229	0.0627711	0.878	3646	lowrisk
GO_ANIMAL_ORGAN_REGENERATION	72	-0.564899	-1.63665	0.00795229	0.063377	0.995	4272	lowrisk
GO_NEGATIVE_REGULATION_OF_PROTEIN_MATURATION	32	-0.646299	-1.64311	0.00796813	0.063444	0.994	4086	lowrisk
GO_CARTILAGE_DEVELOPMENT_INVOLVED_IN_ENDOCHONDRAL_BONE_MORPHOGENESIS	29	-0.643408	-1.55357	0.00796813	0.0849349	1	1894	lowrisk
GO_REGULATION_OF_EPITHELIAL_CELL_APOPTOTIC_PROCESS	75	-0.581883	-1.68384	0.008	0.0607984	0.984	4161	lowrisk
GO_RAS_PROTEIN_SIGNAL_TRANSDUCTION	326	-0.387427	-1.63426	0.008	0.0636527	0.996	4169	lowrisk
GO_T_CELL_MIGRATION	64	-0.721614	-1.60219	0.008	0.071633	0.998	3056	lowrisk
GO_DEFENSE_RESPONSE_TO_BACTERIUM	239	-0.560378	-1.56718	0.008	0.0804376	1	3373	lowrisk
GO_POSITIVE_REGULATION_OF_TYPE_2_IMMUNE_RESPONSE	16	-0.785626	-1.56183	0.008	0.0823918	1	2291	lowrisk
GO_REGULATION_OF_CELL_MIGRATION_INVOLVED_IN_SPROUTING_ANGIOGENESIS	37	-0.649815	-1.73135	0.00801603	0.0592758	0.952	3277	lowrisk
GO_PRODUCTION_OF_MOLECULAR_MEDIATOR_OF_IMMUNE_RESPONSE	198	-0.614475	-1.69783	0.00801603	0.0608243	0.976	3724	lowrisk
GO_REGULATION_OF_CELL_PROJECTION_ASSEMBLY	157	-0.434762	-1.65661	0.00801603	0.0637548	0.992	4001	lowrisk
GO_PROTEIN_TRIMERIZATION	16	-0.725298	-1.64521	0.00801603	0.0636371	0.993	1281	lowrisk
GO_REGULATION_OF_ERBB_SIGNALING_PATHWAY	88	-0.464586	-1.68663	0.00803213	0.0605955	0.983	4319	lowrisk
GO_ENDODERMAL_CELL_DIFFERENTIATION	45	-0.685506	-1.65532	0.00804829	0.0637802	0.992	3083	lowrisk
GO_REGULATION_OF_CHEMOTAXIS	207	-0.531022	-1.63724	0.00804829	0.0633342	0.995	3151	lowrisk
GO_FIBRINOLYSIS	26	-0.78726	-1.63545	0.00804829	0.0635194	0.995	1877	lowrisk
GO_POSITIVE_REGULATION_OF_PEPTIDYL_THREONINE_PHOSPHORYLATION	29	-0.557533	-1.59035	0.00804829	0.0746833	0.999	3033	lowrisk
GO_REGULATION_OF_MONONUCLEAR_CELL_MIGRATION	49	-0.650941	-1.61135	0.00806452	0.0685789	0.998	2419	lowrisk
GO_LYMPHOCYTE_MIGRATION	108	-0.655999	-1.58833	0.00811359	0.075077	1	3240	lowrisk
GO_POSITIVE_REGULATION_OF_CELL_KILLING	58	-0.68432	-1.57897	0.00811359	0.076688	1	3401	lowrisk
GO_PROTEIN_MODIFICATION_BY_SMALL_PROTEIN_REMOVAL	263	-0.29374	-1.77686	0.00813008	0.0618545	0.88	2434	lowrisk
GO_MAINTENANCE_OF_PROTEIN_LOCATION_IN_CELL	63	-0.415922	-1.69429	0.00813008	0.0605644	0.976	4080	lowrisk
GO_POSITIVE_REGULATION_OF_ISOTYPE_SWITCHING	21	-0.690871	-1.63598	0.00813008	0.0634346	0.995	5875	lowrisk
GO_CYTOKINE_PRODUCTION_INVOLVED_IN_IMMUNE_RESPONSE	100	-0.653533	-1.62315	0.00813008	0.0662958	0.998	3724	lowrisk
GO_ANATOMICAL_STRUCTURE_HOMEOSTASIS	423	-0.374275	-1.50804	0.00813008	0.100416	1	4008	lowrisk
GO_INTRINSIC_APOPTOTIC_SIGNALING_PATHWAY_BY_P53_CLASS_MEDIATOR	73	-0.477661	-1.66879	0.00816326	0.0630421	0.988	4338	lowrisk
GO_DECIDUALIZATION	24	-0.689182	-1.66212	0.00817996	0.0634486	0.992	2832	lowrisk
GO_POSITIVE_REGULATION_OF_IMMUNOGLOBULIN_PRODUCTION	37	-0.628186	-1.61989	0.00817996	0.0675412	0.998	4847	lowrisk
GO_MONOCYTE_CHEMOTAXIS	64	-0.710365	-1.62916	0.00835073	0.0650835	0.996	3240	lowrisk
GO_DEFENSE_RESPONSE_TO_GRAM_NEGATIVE_BACTERIUM	70	-0.563596	-1.50181	0.00840336	0.102053	1	3142	lowrisk
GO_POSITIVE_REGULATION_OF_TRANSCRIPTION_OF_NOTCH_RECEPTOR_TARGET	18	-0.606387	-1.71981	0.00957854	0.0607093	0.962	3980	lowrisk
GO_SEMI_LUNAR_VALVE_DEVELOPMENT	37	-0.641627	-1.64979	0.00957854	0.0639569	0.992	2704	lowrisk
GO_HEART_VALVE_DEVELOPMENT	58	-0.547843	-1.63227	0.00963391	0.0643149	0.996	2704	lowrisk
GO_CHROMOSOME_CONDENSATION	31	-0.701561	-1.65578	0.00967118	0.0636521	0.992	4404	lowrisk
GO_POSITIVE_REGULATION_OF_INTERLEUKIN_1_PRODUCTION	55	-0.678841	-1.6136	0.00967118	0.0682752	0.998	4244	lowrisk
GO_DNA_REPAIR	466	-0.461361	-1.83515	0.00968992	0.0652485	0.739	6009	lowrisk
GO_NEGATIVE_REGULATION_OF_TYPE_I_INTERFERON_PRODUCTION	41	-0.693252	-1.75026	0.00968992	0.06075	0.926	2270	lowrisk
GO_NEGATIVE_REGULATION_OF_MORPHOGENESIS_OF_AN_EPITHELIUM	16	-0.665818	-1.59045	0.00968992	0.0747291	0.999	2660	lowrisk
GO_BONE_DEVELOPMENT	189	-0.46943	-1.58787	0.00970874	0.075075	1	4886	lowrisk
GO_NEGATIVE_REGULATION_OF_INTERFERON_GAMMA_PRODUCTION	34	-0.67425	-1.53865	0.00972763	0.0897769	1	2574	lowrisk
GO_POSITIVE_REGULATION_OF_CATABOLIC_PROCESS	429	-0.328301	-1.64402	0.00976562	0.0638877	0.993	3748	lowrisk
GO_REGULATION_OF_ERYTHROCYTE_DIFFERENTIATION	44	-0.526541	-1.7126	0.00978474	0.0600515	0.967	5665	lowrisk
GO_NEGATIVE_REGULATION_OF_INTERLEUKIN_12_PRODUCTION	16	-0.875328	-1.61892	0.00978474	0.0671107	0.998	2015	lowrisk
GO_NEGATIVE_REGULATION_OF_ENDOTHELIAL_CELL_PROLIFERATION	37	-0.601124	-1.59426	0.00978474	0.0734008	0.999	3206	lowrisk
GO_REGULATORY_T_CELL_DIFFERENTIATION	31	-0.748972	-1.58623	0.00978474	0.0753291	1	3010	lowrisk
GO_COLLAGEN_FIBRIL_ORGANIZATION	49	-0.702076	-1.56349	0.00978474	0.0816129	1	2523	lowrisk
GO_CHROMOSOME_SEGREGATION	279	-0.635535	-1.82435	0.00980392	0.0626791	0.771	3116	lowrisk
GO_POSITIVE_REGULATION_OF_TRANSCRIPTION_BY_RNA_POLYMERASE_I	20	-0.550699	-1.81818	0.00982318	0.0638366	0.789	7117	lowrisk
GO_REGULATION_OF_PHAGOCYTOSIS	90	-0.640186	-1.66091	0.00984252	0.0636804	0.992	2223	lowrisk
GO_POSITIVE_REGULATION_OF_DEFENSE_RESPONSE	358	-0.55261	-1.65142	0.00984252	0.0642634	0.992	4012	lowrisk
GO_MICROTUBULE_CYTOSKELETON_ORGANIZATION_INVOLVED_IN_MITOSIS	127	-0.699272	-1.87367	0.00986193	0.0807239	0.623	1721	lowrisk
GO_POSITIVE_REGULATION_OF_CELLULAR_PROTEIN_CATABOLIC_PROCESS	138	-0.339966	-1.68509	0.00986193	0.0608822	0.983	2705	lowrisk
GO_POSITIVE_REGULATION_OF_CHEMOTAXIS	137	-0.583469	-1.65222	0.00986193	0.0641601	0.992	3070	lowrisk
GO_NEGATIVE_REGULATION_OF_ALPHA_BETA_T_CELL_ACTIVATION	39	-0.709757	-1.61034	0.00986193	0.0687649	0.998	2452	lowrisk
GO_RESPIRATORY_BURST	32	-0.716645	-1.58306	0.00986193	0.0755994	1	1761	lowrisk
GO_POSITIVE_REGULATION_OF_TRANSMEMBRANE_RECEPTOR_PROTEIN_SERINE_THREONINE_KINASE_SIGNALING_PATHWAY	106	-0.467004	-1.55665	0.00986193	0.084194	1	3305	lowrisk
GO_MITOTIC_SISTER_CHROMATID_SEGREGATION	145	-0.717536	-1.78032	0.00988142	0.0647993	0.875	3116	lowrisk
GO_PROTEASOMAL_PROTEIN_CATABOLIC_PROCESS	451	-0.258951	-1.70804	0.00988142	0.059959	0.97	3349	lowrisk
GO_POSITIVE_REGULATION_OF_LEUKOCYTE_MIGRATION	135	-0.62434	-1.63339	0.00988142	0.0639465	0.996	2822	lowrisk
GO_REGULATION_OF_CHROMOSOME_SEGREGATION	97	-0.70712	-1.76786	0.00990099	0.062285	0.898	2859	lowrisk
GO_POSITIVE_REGULATION_OF_JNK_CASCADE	131	-0.511969	-1.63128	0.00990099	0.0645737	0.996	3641	lowrisk
GO_WOUND_HEALING	489	-0.481213	-1.56447	0.00990099	0.0813187	1	4033	lowrisk
GO_EPIBOLY	27	-0.59235	-1.69674	0.00992064	0.060969	0.976	3342	lowrisk
GO_POSITIVE_REGULATION_OF_RESPONSE_TO_EXTERNAL_STIMULUS	491	-0.554179	-1.67651	0.00992064	0.0619502	0.986	4012	lowrisk
GO_VASCULAR_ENDOTHELIAL_GROWTH_FACTOR_PRODUCTION	34	-0.677904	-1.64669	0.00992064	0.0640788	0.993	2704	lowrisk
GO_NEGATIVE_REGULATION_OF_INTERLEUKIN_6_PRODUCTION	36	-0.668688	-1.62455	0.00992064	0.0660711	0.998	1958	lowrisk
GO_POSITIVE_REGULATION_OF_ALPHA_BETA_T_CELL_DIFFERENTIATION	46	-0.680875	-1.62057	0.00992064	0.0673506	0.998	2602	lowrisk
GO_REGULATION_OF_NIK_NF_KAPPAB_SIGNALING	100	-0.566037	-1.67302	0.00994036	0.0627997	0.987	4773	lowrisk
GO_REGULATION_OF_CHROMATIN_ORGANIZATION	172	-0.350355	-1.67237	0.00994036	0.0625722	0.987	5144	lowrisk
GO_POSITIVE_REGULATION_OF_INTERFERON_GAMMA_PRODUCTION	62	-0.715614	-1.58202	0.00994036	0.0758891	1	3247	lowrisk
GO_NEGATIVE_REGULATION_OF_CELL_CYCLE_G2_M_PHASE_TRANSITION	95	-0.508435	-1.85775	0.00996016	0.0714492	0.672	3326	lowrisk
GO_POSITIVE_REGULATION_OF_LEUKOCYTE_DEGRANULATION	25	-0.666891	-1.6475	0.00996016	0.0642643	0.992	2066	lowrisk
GO_ERK1_AND_ERK2_CASCADE	287	-0.503632	-1.57602	0.00996016	0.0772793	1	3544	lowrisk
GO_RHO_PROTEIN_SIGNAL_TRANSDUCTION	129	-0.45052	-1.57539	0.00996016	0.0775698	1	4169	lowrisk
GO_ANAPHASE_PROMOTING_COMPLEX_DEPENDENT_CATABOLIC_PROCESS	81	-0.604298	-1.81438	0.00998004	0.0630613	0.795	2275	lowrisk
GO_EXTRINSIC_APOPTOTIC_SIGNALING_PATHWAY	220	-0.483498	-1.72111	0.00998004	0.061194	0.961	4193	lowrisk
GO_B_CELL_APOPTOTIC_PROCESS	26	-0.618707	-1.70535	0.00998004	0.060615	0.972	3327	lowrisk
GO_NEGATIVE_REGULATION_OF_T_CELL_PROLIFERATION	60	-0.672202	-1.58022	0.00998004	0.0762983	1	1983	lowrisk
GO_REGULATION_OF_PROTEIN_EXPORT_FROM_NUCLEUS	41	-0.476348	-1.80224	0.01	0.0675561	0.82	2138	lowrisk
GO_POSITIVE_REGULATION_OF_PROTEIN_SERINE_THREONINE_KINASE_ACTIVITY	326	-0.417514	-1.57618	0.01002	0.0773546	1	4058	lowrisk
GO_GLIAL_CELL_APOPTOTIC_PROCESS	15	-0.569504	-1.72452	0.0100402	0.0599505	0.96	3968	lowrisk
GO_PROTEIN_LOCALIZATION_TO_CHROMOSOME	68	-0.658366	-1.75175	0.0100604	0.060743	0.923	1759	lowrisk
GO_REGULATION_OF_INTRINSIC_APOPTOTIC_SIGNALING_PATHWAY_BY_P53_CLASS_MEDIATOR	28	-0.543152	-1.64815	0.0100604	0.0642431	0.992	1635	lowrisk
GO_POSITIVE_REGULATION_OF_B_CELL_MEDIATED_IMMUNITY	32	-0.677727	-1.59855	0.0100604	0.0728642	0.999	5289	lowrisk
GO_LEUKOCYTE_MEDIATED_CYTOTOXICITY	103	-0.65748	-1.57931	0.0100604	0.0766175	1	4483	lowrisk
GO_REGULATION_OF_PROTEIN_MODIFICATION_BY_SMALL_PROTEIN_CONJUGATION_OR_REMOVAL	218	-0.311957	-1.73401	0.0100806	0.0597838	0.949	3713	lowrisk
GO_LEUKOCYTE_CHEMOTAXIS	213	-0.61108	-1.59604	0.0100806	0.0732841	0.999	4234	lowrisk
GO_POSITIVE_REGULATION_OF_INTERLEUKIN_2_PRODUCTION	26	-0.764428	-1.59349	0.0100806	0.0737574	0.999	2996	lowrisk
GO_MESODERM_MORPHOGENESIS	69	-0.525286	-1.53672	0.0100806	0.0904326	1	3216	lowrisk
GO_NEGATIVE_REGULATION_OF_LYMPHOCYTE_MEDIATED_IMMUNITY	42	-0.682184	-1.57955	0.010101	0.0766411	1	3373	lowrisk
GO_NEGATIVE_REGULATION_OF_INTRINSIC_APOPTOTIC_SIGNALING_PATHWAY_IN_RESPONSE_TO_DNA_DAMAGE	27	-0.533226	-1.60548	0.0101215	0.0708596	0.998	1635	lowrisk
GO_POSITIVE_REGULATION_OF_PRODUCTION_OF_MOLECULAR_MEDIATOR_OF_IMMUNE_RESPONSE	90	-0.633824	-1.65528	0.010142	0.0636715	0.992	3724	lowrisk
GO_RESPONSE_TO_REACTIVE_OXYGEN_SPECIES	212	-0.455662	-1.6502	0.010142	0.0639542	0.992	4667	lowrisk
GO_PROSTANOID_BIOSYNTHETIC_PROCESS	27	-0.650624	-1.57952	0.010142	0.0765622	1	2358	lowrisk
GO_RESPONSE_TO_TUMOR_NECROSIS_FACTOR	289	-0.537447	-1.65519	0.0101626	0.0635876	0.992	4118	lowrisk
GO_REGULATION_OF_EXTRACELLULAR_MATRIX_ORGANIZATION	35	-0.633418	-1.65319	0.0101626	0.0642785	0.992	3022	lowrisk
GO_REGULATION_OF_LEUKOCYTE_CHEMOTAXIS	112	-0.622153	-1.63048	0.0101626	0.0646925	0.996	2822	lowrisk
GO_HETEROTYPIC_CELL_CELL_ADHESION	61	-0.622991	-1.58417	0.0101626	0.0750945	1	2957	lowrisk
GO_REGULATION_OF_COLLAGEN_METABOLIC_PROCESS	35	-0.596308	-1.57694	0.0101833	0.0773136	1	2811	lowrisk
GO_INTRINSIC_APOPTOTIC_SIGNALING_PATHWAY_IN_RESPONSE_TO_DNA_DAMAGE_BY_P53_CLASS_MEDIATOR	42	-0.6156	-1.7547	0.0102459	0.0612591	0.916	5478	lowrisk
GO_POSITIVE_REGULATION_OF_NUCLEAR_DIVISION	67	-0.551905	-1.58711	0.0102669	0.074973	1	3101	lowrisk
GO_POSITIVE_CHEMOTAXIS	60	-0.549138	-1.57656	0.0104822	0.0773566	1	4234	lowrisk
GO_RESPONSE_TO_TYPE_I_INTERFERON	96	-0.647349	-1.71666	0.0113208	0.0600024	0.963	3312	lowrisk
GO_NEGATIVE_REGULATION_OF_FAT_CELL_DIFFERENTIATION	45	-0.523703	-1.61052	0.0113422	0.0687446	0.998	2829	lowrisk
GO_UROGENITAL_SYSTEM_DEVELOPMENT	323	-0.43603	-1.47986	0.0114068	0.111785	1	4786	lowrisk
GO_MICROTUBULE_ORGANIZING_CENTER_ORGANIZATION	125	-0.529577	-1.85595	0.0114504	0.0709786	0.675	3320	lowrisk
GO_HOMEOSTASIS_OF_NUMBER_OF_CELLS_WITHIN_A_TISSUE	29	-0.584376	-1.66002	0.0114943	0.0637747	0.992	5151	lowrisk
GO_T_CELL_HOMEOSTASIS	38	-0.620555	-1.66517	0.0115607	0.0631046	0.991	4202	lowrisk
GO_REGULATION_OF_LAMELLIPODIUM_ORGANIZATION	42	-0.530076	-1.58055	0.0115607	0.0764279	1	3759	lowrisk
GO_NEGATIVE_REGULATION_OF_CD4_POSITIVE_ALPHA_BETA_T_CELL_DIFFERENTIATION	21	-0.739436	-1.64655	0.0116279	0.0636741	0.993	2008	lowrisk
GO_CHROMATIN_ASSEMBLY_OR_DISASSEMBLY	129	-0.465935	-1.75698	0.0116505	0.0615392	0.913	5009	lowrisk
GO_CELL_CYCLE_DNA_REPLICATION	60	-0.700151	-1.70901	0.0116505	0.0600541	0.97	3971	lowrisk
GO_POSITIVE_REGULATION_OF_CELLULAR_RESPONSE_TO_TRANSFORMING_GROWTH_FACTOR_BETA_STIMULUS	29	-0.572002	-1.66309	0.0116505	0.0634197	0.991	3873	lowrisk
GO_REGULATION_OF_CYTOSKELETON_ORGANIZATION	496	-0.386761	-1.66903	0.0116732	0.0630437	0.988	3667	lowrisk
GO_MULTICELLULAR_ORGANISM_AGING	33	-0.541194	-1.64325	0.0116732	0.063581	0.994	5289	lowrisk
GO_PLATELET_ACTIVATION	154	-0.538664	-1.62815	0.0116732	0.0654179	0.996	3423	lowrisk
GO_NEGATIVE_REGULATION_OF_ANTIGEN_RECEPTOR_MEDIATED_SIGNALING_PATHWAY	30	-0.685312	-1.58731	0.0116732	0.0750361	1	1527	lowrisk
GO_REGULATION_OF_BICELLULAR_TIGHT_JUNCTION_ASSEMBLY	23	-0.690051	-1.64783	0.0117188	0.0643362	0.992	4889	lowrisk
GO_NEGATIVE_REGULATION_OF_CELLULAR_SENESCENCE	20	-0.677143	-1.72641	0.0117417	0.0601649	0.957	1932	lowrisk
GO_CD4_POSITIVE_ALPHA_BETA_T_CELL_DIFFERENTIATION	76	-0.688341	-1.6313	0.0117417	0.0646664	0.996	3010	lowrisk
GO_REGULATION_OF_PLATELET_ACTIVATION	35	-0.64499	-1.60438	0.0117417	0.070855	0.998	3625	lowrisk
GO_AMINOGLYCAN_CATABOLIC_PROCESS	64	-0.509116	-1.50771	0.0117417	0.100398	1	3760	lowrisk
GO_REGULATION_OF_ALPHA_BETA_T_CELL_DIFFERENTIATION	63	-0.686412	-1.65763	0.0117647	0.0640732	0.992	3010	lowrisk
GO_COAGULATION	322	-0.487282	-1.55679	0.0117647	0.0843768	1	3423	lowrisk
GO_MITOTIC_SPINDLE_ORGANIZATION	103	-0.719976	-1.84821	0.0118343	0.0634277	0.697	1721	lowrisk
GO_NEGATIVE_REGULATION_OF_METAPHASE_ANAPHASE_TRANSITION_OF_CELL_CYCLE	35	-0.771469	-1.68456	0.0118343	0.0607184	0.984	2150	lowrisk
GO_NEGATIVE_REGULATION_OF_PROTEIN_SERINE_THREONINE_KINASE_ACTIVITY	132	-0.429568	-1.64358	0.0118343	0.0637271	0.994	4563	lowrisk
GO_REGULATION_OF_CELL_ADHESION_MEDIATED_BY_INTEGRIN	46	-0.636949	-1.63781	0.0118343	0.0630686	0.995	2019	lowrisk
GO_TOLL_LIKE_RECEPTOR_4_SIGNALING_PATHWAY	32	-0.665345	-1.63671	0.0118343	0.0634488	0.995	2622	lowrisk
GO_JNK_CASCADE	205	-0.429692	-1.55653	0.0118577	0.0840808	1	3641	lowrisk
GO_GAMMA_DELTA_T_CELL_ACTIVATION	18	-0.76879	-1.54738	0.0118577	0.0869254	1	2668	lowrisk
GO_MYD88_INDEPENDENT_TOLL_LIKE_RECEPTOR_SIGNALING_PATHWAY	34	-0.66243	-1.71993	0.0118812	0.0608732	0.961	1935	lowrisk
GO_REGULATION_OF_VIRAL_TRANSCRIPTION	61	-0.456672	-1.71521	0.0118812	0.0596559	0.965	3501	lowrisk
GO_NEGATIVE_REGULATION_OF_LEUKOCYTE_PROLIFERATION	82	-0.664982	-1.61755	0.0118812	0.0673564	0.998	3296	lowrisk
GO_MYELOID_LEUKOCYTE_MIGRATION	205	-0.604984	-1.61215	0.0119048	0.0683152	0.998	3649	lowrisk
GO_REGULATION_OF_NITRIC_OXIDE_BIOSYNTHETIC_PROCESS	56	-0.608309	-1.66735	0.0119284	0.0630091	0.99	4012	lowrisk
GO_CELLULAR_RESPONSE_TO_HYDROGEN_PEROXIDE	86	-0.510454	-1.73207	0.0119522	0.0598102	0.95	3726	lowrisk
GO_REGULATION_OF_EXTRINSIC_APOPTOTIC_SIGNALING_PATHWAY	155	-0.493857	-1.66906	0.0119522	0.0631592	0.988	3803	lowrisk
GO_REACTIVE_NITROGEN_SPECIES_METABOLIC_PROCESS	72	-0.588485	-1.61973	0.0119522	0.0673352	0.998	4012	lowrisk
GO_REGULATION_OF_SYNCYTIUM_FORMATION_BY_PLASMA_MEMBRANE_FUSION	26	-0.659228	-1.59545	0.0119522	0.0733097	0.999	3022	lowrisk
GO_REGULATION_OF_ORGANELLE_ASSEMBLY	175	-0.324837	-1.5954	0.0119522	0.0732498	0.999	5953	lowrisk
GO_NEGATIVE_REGULATION_OF_ERBB_SIGNALING_PATHWAY	51	-0.466916	-1.69548	0.011976	0.0608895	0.976	5250	lowrisk
GO_REGULATION_OF_LYMPHOCYTE_MEDIATED_IMMUNITY	144	-0.633518	-1.595	0.011976	0.0731975	0.999	3713	lowrisk
GO_T_CELL_SELECTION	48	-0.695815	-1.56963	0.011976	0.0794198	1	3151	lowrisk
GO_REGULATION_OF_COAGULATION	84	-0.632903	-1.61785	0.012	0.0672886	0.998	2662	lowrisk
GO_INTERLEUKIN_10_PRODUCTION	55	-0.69881	-1.57102	0.012	0.0793347	1	1983	lowrisk
GO_REGULATION_OF_T_CELL_RECEPTOR_SIGNALING_PATHWAY	40	-0.693716	-1.61864	0.012024	0.0671751	0.998	3151	lowrisk
GO_POSITIVE_REGULATION_OF_ALPHA_BETA_T_CELL_ACTIVATION	62	-0.674643	-1.59109	0.012024	0.0744677	0.999	2602	lowrisk
GO_POSITIVE_REGULATION_OF_NIK_NF_KAPPAB_SIGNALING	76	-0.581695	-1.62381	0.0120482	0.0662463	0.998	4667	lowrisk
GO_POSITIVE_REGULATION_OF_TRANSFORMING_GROWTH_FACTOR_BETA_PRODUCTION	19	-0.684177	-1.63477	0.0120724	0.0634468	0.996	2358	lowrisk
GO_POSITIVE_REGULATION_OF_T_CELL_MIGRATION	30	-0.741004	-1.58153	0.0120724	0.0761033	1	2814	lowrisk
GO_AMINOGLYCAN_METABOLIC_PROCESS	164	-0.443338	-1.5007	0.0120724	0.102447	1	4005	lowrisk
GO_ENDOTHELIAL_CELL_APOPTOTIC_PROCESS	52	-0.64668	-1.68829	0.0120968	0.0606039	0.982	3025	lowrisk
GO_VASCULAR_ENDOTHELIAL_CELL_PROLIFERATION	21	-0.594542	-1.62596	0.0120968	0.0657712	0.997	5727	lowrisk
GO_REGULATION_OF_WOUND_HEALING	136	-0.578632	-1.58961	0.0120968	0.0746563	1	3773	lowrisk
GO_REGULATION_OF_T_CELL_MEDIATED_IMMUNITY	71	-0.653054	-1.58569	0.0120968	0.0753682	1	3401	lowrisk
GO_RECEPTOR_SIGNALING_PATHWAY_VIA_STAT	154	-0.518406	-1.5457	0.0120968	0.0874725	1	4261	lowrisk
GO_POSITIVE_REGULATION_OF_INTRACELLULAR_TRANSPORT	198	-0.351075	-1.76185	0.0121212	0.0614491	0.911	3813	lowrisk
GO_GRANULOCYTE_MIGRATION	140	-0.64109	-1.58786	0.0121457	0.0749813	1	4053	lowrisk
GO_REGULATION_OF_MACROPHAGE_ACTIVATION	52	-0.663721	-1.68996	0.0121704	0.0606567	0.979	2834	lowrisk
GO_REGULATION_OF_CELL_MATRIX_ADHESION	114	-0.482403	-1.63869	0.0121951	0.0634192	0.994	3295	lowrisk
GO_REGULATION_OF_RESPONSE_TO_WOUNDING	164	-0.540104	-1.55672	0.0121951	0.0843316	1	4161	lowrisk
GO_RESPONSE_TO_OXYGEN_LEVELS	367	-0.371696	-1.51669	0.0122449	0.0976993	1	4274	lowrisk
GO_REGULATION_OF_PEPTIDYL_LYSINE_ACETYLATION	59	-0.405278	-1.55894	0.0123711	0.0834553	1	2677	lowrisk
GO_POSITIVE_REGULATION_OF_RESPONSE_TO_WOUNDING	65	-0.57288	-1.55491	0.0123711	0.0844983	1	3028	lowrisk
GO_POSITIVE_REGULATION_OF_SPROUTING_ANGIOGENESIS	38	-0.583873	-1.62726	0.0124224	0.0655738	0.996	3211	lowrisk
GO_REGULATION_OF_LIPOPOLYSACCHARIDE_MEDIATED_SIGNALING_PATHWAY	23	-0.710052	-1.61599	0.0124481	0.0675552	0.998	3302	lowrisk
GO_PLATELET_AGGREGATION	60	-0.56641	-1.64173	0.0131579	0.0632584	0.994	2794	lowrisk
GO_POSITIVE_REGULATION_OF_LEUKOCYTE_ADHESION_TO_VASCULAR_ENDOTHELIAL_CELL	20	-0.76097	-1.62349	0.0132576	0.0661901	0.998	2499	lowrisk
GO_MODULATION_BY_SYMBIONT_OF_ENTRY_INTO_HOST	43	-0.620718	-1.61786	0.0132576	0.0673785	0.998	3312	lowrisk
GO_POSITIVE_REGULATION_OF_LEUKOCYTE_APOPTOTIC_PROCESS	27	-0.688543	-1.64318	0.0133333	0.0635094	0.994	4121	lowrisk
GO_DNA_MODIFICATION	109	-0.432289	-1.59788	0.0133588	0.0730001	0.999	4901	lowrisk
GO_REGULATION_OF_CARTILAGE_DEVELOPMENT	63	-0.477248	-1.4673	0.0133588	0.117623	1	3617	lowrisk
GO_REGULATION_OF_ESTABLISHMENT_OF_PROTEIN_LOCALIZATION_TO_MITOCHONDRION	70	-0.378799	-1.68958	0.0133843	0.0607354	0.979	3792	lowrisk
GO_POSITIVE_REGULATION_OF_MYELOID_CELL_DIFFERENTIATION	88	-0.58043	-1.6725	0.0133843	0.0627949	0.987	5665	lowrisk
GO_ASTROCYTE_DEVELOPMENT	41	-0.626668	-1.64846	0.0133843	0.0641967	0.992	2495	lowrisk
GO_IMMUNOGLOBULIN_PRODUCTION_INVOLVED_IN_IMMUNOGLOBULIN_MEDIATED_IMMUNE_RESPONSE	54	-0.665752	-1.69996	0.01341	0.060754	0.975	4971	lowrisk
GO_DETECTION_OF_BIOTIC_STIMULUS	35	-0.687898	-1.56811	0.01341	0.0800623	1	2622	lowrisk
GO_ANTERIOR_POSTERIOR_PATTERN_SPECIFICATION	214	-0.534475	-1.57069	0.0134357	0.0792786	1	3089	lowrisk
GO_GLOMERULUS_DEVELOPMENT	63	-0.531319	-1.54781	0.0134615	0.0867948	1	3709	lowrisk
GO_POSITIVE_REGULATION_OF_EPITHELIAL_CELL_DIFFERENTIATION	59	-0.527077	-1.53365	0.0134615	0.0916027	1	3562	lowrisk
GO_DEVELOPMENT_OF_PRIMARY_SEXUAL_CHARACTERISTICS	218	-0.399689	-1.41778	0.0134615	0.142795	1	4058	lowrisk
GO_NUCLEAR_EXPORT	179	-0.327062	-1.83125	0.0134875	0.0638439	0.749	9253	lowrisk
GO_CELLULAR_RESPONSE_TO_EXTRACELLULAR_STIMULUS	233	-0.390082	-1.57827	0.0135135	0.0767321	1	2836	lowrisk
GO_CENTROSOME_DUPLICATION	61	-0.571141	-1.80244	0.0135659	0.0680224	0.82	4060	lowrisk
GO_NEGATIVE_REGULATION_OF_T_CELL_RECEPTOR_SIGNALING_PATHWAY	23	-0.705336	-1.59229	0.0135659	0.074147	0.999	2325	lowrisk
GO_POSITIVE_REGULATION_OF_LYMPHOCYTE_MEDIATED_IMMUNITY	96	-0.632203	-1.61278	0.0135922	0.068147	0.998	4847	lowrisk
GO_CELLULAR_DEFENSE_RESPONSE	52	-0.741397	-1.61421	0.0136187	0.0679762	0.998	2901	lowrisk
GO_REGULATION_OF_UBIQUITIN_PROTEIN_LIGASE_ACTIVITY	24	-0.657728	-1.69336	0.0136452	0.0607664	0.976	3713	lowrisk
GO_T_HELPER_2_CELL_DIFFERENTIATION	15	-0.775434	-1.57085	0.0136452	0.0793437	1	2291	lowrisk
GO_CHONDROCYTE_DIFFERENTIATION	99	-0.471027	-1.4583	0.0136452	0.121742	1	3206	lowrisk
GO_REGULATION_OF_OXIDATIVE_STRESS_INDUCED_CELL_DEATH	60	-0.521493	-1.68576	0.0136986	0.0607933	0.983	3601	lowrisk
GO_EPITHELIAL_CELL_MORPHOGENESIS	34	-0.58924	-1.58045	0.0136986	0.0764006	1	4724	lowrisk
GO_NEGATIVE_REGULATION_OF_PEPTIDASE_ACTIVITY	244	-0.50423	-1.524	0.0136986	0.0949075	1	3389	lowrisk
GO_MORPHOGENESIS_OF_A_BRANCHING_STRUCTURE	198	-0.485892	-1.51326	0.0136986	0.0989999	1	4786	lowrisk
GO_REGULATION_OF_CD4_POSITIVE_ALPHA_BETA_T_CELL_DIFFERENTIATION	47	-0.72419	-1.63132	0.0137255	0.0647501	0.996	3010	lowrisk
GO_B_CELL_RECEPTOR_SIGNALING_PATHWAY	57	-0.697318	-1.61573	0.0137255	0.0675166	0.998	3056	lowrisk
GO_NUCLEAR_CHROMOSOME_SEGREGATION	224	-0.630373	-1.78288	0.0137525	0.0644557	0.872	3116	lowrisk
GO_REGULATION_OF_ANTIGEN_RECEPTOR_MEDIATED_SIGNALING_PATHWAY	61	-0.659349	-1.64702	0.0137525	0.0640802	0.993	3151	lowrisk
GO_REGULATION_OF_MYELOID_LEUKOCYTE_DIFFERENTIATION	114	-0.553101	-1.64268	0.0137525	0.063378	0.994	3601	lowrisk
GO_CRANIAL_NERVE_MORPHOGENESIS	28	-0.663197	-1.55008	0.0137525	0.0863292	1	2706	lowrisk
GO_POSITIVE_REGULATION_OF_NEURON_DEATH	94	-0.475888	-1.76621	0.0137795	0.061882	0.903	4013	lowrisk
GO_REGULATION_OF_CELL_CYCLE_CHECKPOINT	28	-0.649889	-1.69636	0.0137795	0.0607359	0.976	3303	lowrisk
GO_POSITIVE_REGULATION_OF_EXTRACELLULAR_MATRIX_ORGANIZATION	17	-0.652141	-1.608	0.0137795	0.0694477	0.998	3943	lowrisk
GO_APOPTOTIC_PROCESS_INVOLVED_IN_DEVELOPMENT	36	-0.580658	-1.5514	0.0137795	0.086011	1	3738	lowrisk
GO_MEMBRANE_INVAGINATION	69	-0.608788	-1.68833	0.0138067	0.0608773	0.982	2983	lowrisk
GO_REGULATION_OF_ENDOTHELIAL_CELL_DEVELOPMENT	15	-0.70112	-1.62982	0.013834	0.0648767	0.996	4724	lowrisk
GO_BONE_MINERALIZATION	110	-0.508103	-1.52939	0.0138614	0.0927392	1	2704	lowrisk
GO_REGULATION_OF_B_CELL_APOPTOTIC_PROCESS	20	-0.668583	-1.66558	0.0138889	0.063119	0.991	3327	lowrisk
GO_NEGATIVE_REGULATION_OF_EXTRINSIC_APOPTOTIC_SIGNALING_PATHWAY	103	-0.501679	-1.64338	0.0138889	0.0636102	0.994	4823	lowrisk
GO_REGULATION_OF_DEFENSE_RESPONSE_TO_VIRUS_BY_HOST	36	-0.71517	-1.59293	0.0138889	0.0740307	0.999	2873	lowrisk
GO_RESPONSE_TO_ESTROGEN	72	-0.481345	-1.50222	0.0138889	0.102108	1	3786	lowrisk
GO_ORGANELLE_FISSION	400	-0.550813	-1.73933	0.0139165	0.0588837	0.942	3160	lowrisk
GO_REGULATION_OF_SPINDLE_ASSEMBLY	23	-0.60375	-1.72663	0.0139165	0.0602246	0.957	1993	lowrisk
GO_CELL_DEATH_IN_RESPONSE_TO_OXIDATIVE_STRESS	79	-0.466425	-1.66298	0.0139165	0.0633516	0.991	3625	lowrisk
GO_HISTONE_H3_ACETYLATION	50	-0.430525	-1.74699	0.0139442	0.0597426	0.93	2981	lowrisk
GO_REGULATION_OF_CHROMOSOME_SEPARATION	64	-0.753177	-1.74923	0.0139721	0.0602621	0.928	2150	lowrisk
GO_REGULATION_OF_PRODUCTION_OF_MOLECULAR_MEDIATOR_OF_IMMUNE_RESPONSE	133	-0.620658	-1.64371	0.0139721	0.0638692	0.994	3724	lowrisk
GO_NEGATIVE_REGULATION_OF_PROTEIN_BINDING	99	-0.433304	-1.61974	0.0139721	0.0674311	0.998	3625	lowrisk
GO_T_CELL_DIFFERENTIATION_INVOLVED_IN_IMMUNE_RESPONSE	69	-0.699932	-1.615	0.0139721	0.0678212	0.998	3010	lowrisk
GO_RUFFLE_ASSEMBLY	40	-0.47948	-1.5952	0.0139721	0.0731633	0.999	5551	lowrisk
GO_NEGATIVE_REGULATION_OF_NATURAL_KILLER_CELL_MEDIATED_IMMUNITY	17	-0.770182	-1.53333	0.0139721	0.0915943	1	3951	lowrisk
GO_SOMATIC_RECOMBINATION_OF_IMMUNOGLOBULIN_GENE_SEGMENTS	49	-0.634099	-1.74727	0.0140281	0.060378	0.93	5647	lowrisk
GO_NEGATIVE_REGULATION_OF_T_CELL_DIFFERENTIATION	42	-0.645639	-1.57404	0.0140281	0.0778852	1	3151	lowrisk
GO_POSITIVE_REGULATION_OF_TELOMERE_CAPPING	16	-0.653266	-1.70547	0.0140845	0.0610814	0.972	856	lowrisk
GO_NEGATIVE_REGULATION_OF_LIPID_BIOSYNTHETIC_PROCESS	49	-0.514384	-1.58081	0.0140845	0.0763499	1	3961	lowrisk
GO_NEGATIVE_REGULATION_OF_CYTOKINE_PRODUCTION_INVOLVED_IN_IMMUNE_RESPONSE	24	-0.733195	-1.55777	0.0140845	0.084131	1	3078	lowrisk
GO_POSITIVE_REGULATION_OF_INTERFERON_BETA_PRODUCTION	30	-0.680926	-1.63496	0.0141129	0.0635341	0.996	3710	lowrisk
GO_HUMORAL_IMMUNE_RESPONSE	241	-0.564608	-1.52869	0.0141129	0.0930024	1	3247	lowrisk
GO_NEGATIVE_REGULATION_OF_LEUKOCYTE_MEDIATED_CYTOTOXICITY	20	-0.752799	-1.52416	0.0141129	0.0949816	1	3373	lowrisk
GO_POSITIVE_REGULATION_OF_REACTIVE_OXYGEN_SPECIES_METABOLIC_PROCESS	94	-0.553273	-1.62805	0.0141414	0.0653679	0.996	4012	lowrisk
GO_RESPONSE_TO_HYDROGEN_PEROXIDE	130	-0.473036	-1.6466	0.0141988	0.0637691	0.993	3726	lowrisk
GO_THYMIC_T_CELL_SELECTION	22	-0.734029	-1.56655	0.0141988	0.0804998	1	1325	lowrisk
GO_POSITIVE_REGULATION_OF_T_CELL_MEDIATED_IMMUNITY	48	-0.655537	-1.57484	0.0142566	0.0777526	1	3622	lowrisk
GO_REGULATION_OF_HISTONE_H3_K4_METHYLATION	24	-0.638835	-1.64667	0.0143443	0.0639747	0.993	5144	lowrisk
GO_REGULATION_OF_REPRODUCTIVE_PROCESS	156	-0.443844	-1.39511	0.0143443	0.157492	1	3812	lowrisk
GO_NEGATIVE_REGULATION_OF_REGULATED_SECRETORY_PATHWAY	22	-0.65591	-1.53168	0.0143737	0.092281	1	2641	lowrisk
GO_LYMPHOCYTE_CHEMOTAXIS	61	-0.680922	-1.56787	0.014433	0.0801389	1	4729	lowrisk
GO_REGULATION_OF_LYMPHOCYTE_CHEMOTAXIS	25	-0.73183	-1.57179	0.0144928	0.0790027	1	2019	lowrisk
GO_DNA_PACKAGING	146	-0.521232	-1.75606	0.0151229	0.061495	0.916	5038	lowrisk
GO_DETECTION_OF_EXTERNAL_BIOTIC_STIMULUS	23	-0.752516	-1.53842	0.0151515	0.0898434	1	2622	lowrisk
GO_POSITIVE_REGULATION_OF_MYELOID_LEUKOCYTE_DIFFERENTIATION	54	-0.627134	-1.63961	0.0151803	0.063496	0.994	5589	lowrisk
GO_REGULATION_OF_DNA_DEPENDENT_DNA_REPLICATION	48	-0.629009	-1.76803	0.0152091	0.0625139	0.898	3405	lowrisk
GO_DEFENSE_RESPONSE_TO_GRAM_POSITIVE_BACTERIUM	82	-0.592479	-1.551	0.0154143	0.0860992	1	3247	lowrisk
GO_NEGATIVE_REGULATION_OF_INTERLEUKIN_2_PRODUCTION	22	-0.659748	-1.54735	0.0154739	0.0868531	1	1777	lowrisk
GO_COCHLEA_MORPHOGENESIS	23	-0.610919	-1.50735	0.0154739	0.100375	1	3089	lowrisk
GO_MAINTENANCE_OF_PROTEIN_LOCATION_IN_NUCLEUS	23	-0.50573	-1.75545	0.0155039	0.0616117	0.916	1029	lowrisk
GO_REGULATION_OF_MRNA_CATABOLIC_PROCESS	196	-0.310091	-1.68335	0.0155945	0.0603622	0.984	7123	lowrisk
GO_TELOMERE_ORGANIZATION	136	-0.48233	-1.81757	0.0156556	0.0636041	0.79	6640	lowrisk
GO_REGULATION_OF_TRANSCRIPTION_INVOLVED_IN_G1_S_TRANSITION_OF_MITOTIC_CELL_CYCLE	32	-0.686155	-1.68362	0.0156556	0.060637	0.984	4414	lowrisk
GO_CELL_DIFFERENTIATION_INVOLVED_IN_KIDNEY_DEVELOPMENT	56	-0.523964	-1.51562	0.0156863	0.0981829	1	3803	lowrisk
GO_RESPONSE_TO_OXIDATIVE_STRESS	417	-0.405814	-1.61701	0.0157171	0.0673288	0.998	4288	lowrisk
GO_POSITIVE_REGULATION_OF_RESPONSE_TO_CYTOKINE_STIMULUS	55	-0.657232	-1.60313	0.0157171	0.0713988	0.998	4009	lowrisk
GO_NEGATIVE_REGULATION_OF_CHEMOKINE_PRODUCTION	18	-0.689748	-1.62461	0.015748	0.0661353	0.998	2015	lowrisk
GO_T_CELL_DIFFERENTIATION_IN_THYMUS	74	-0.584219	-1.61863	0.015748	0.0670837	0.998	3873	lowrisk
GO_CYTOLYSIS	29	-0.715889	-1.54404	0.015748	0.0879496	1	3563	lowrisk
GO_REGULATION_OF_CD4_POSITIVE_ALPHA_BETA_T_CELL_ACTIVATION	61	-0.689108	-1.61497	0.0158103	0.0677511	0.998	3216	lowrisk
GO_POSITIVE_REGULATION_OF_RESPONSE_TO_BIOTIC_STIMULUS	238	-0.529092	-1.65051	0.0158416	0.064119	0.992	2930	lowrisk
GO_B_CELL_HOMEOSTASIS	29	-0.574904	-1.62376	0.0158416	0.0661682	0.998	3959	lowrisk
GO_CARDIOBLAST_DIFFERENTIATION	18	-0.721056	-1.61055	0.0158416	0.0688221	0.998	2677	lowrisk
GO_OOCYTE_MATURATION	24	-0.646465	-1.58291	0.0158416	0.0755942	1	2400	lowrisk
GO_REGULATION_OF_PEPTIDYL_THREONINE_PHOSPHORYLATION	43	-0.469098	-1.56213	0.0158416	0.0823633	1	3033	lowrisk
GO_BRANCHING_MORPHOGENESIS_OF_AN_EPITHELIAL_TUBE	152	-0.460732	-1.45588	0.0158416	0.123061	1	4786	lowrisk
GO_VASCULAR_ENDOTHELIAL_GROWTH_FACTOR_RECEPTOR_SIGNALING_PATHWAY	89	-0.49469	-1.68853	0.015873	0.0608742	0.982	3759	lowrisk
GO_NATURAL_KILLER_CELL_ACTIVATION	80	-0.590446	-1.57478	0.015873	0.0776972	1	3373	lowrisk
GO_ALPHA_BETA_T_CELL_ACTIVATION_INVOLVED_IN_IMMUNE_RESPONSE	62	-0.698525	-1.59711	0.0159046	0.0732855	0.999	3010	lowrisk
GO_NEUTROPHIL_MIGRATION	114	-0.658799	-1.58899	0.0159046	0.0748543	1	4053	lowrisk
GO_REGULATION_OF_SISTER_CHROMATID_SEGREGATION	77	-0.720409	-1.76425	0.0159363	0.062085	0.907	2150	lowrisk
GO_METAPHASE_ANAPHASE_TRANSITION_OF_CELL_CYCLE	58	-0.749491	-1.73224	0.0159363	0.0599111	0.95	2150	lowrisk
GO_INTERFERON_ALPHA_PRODUCTION	27	-0.716213	-1.63371	0.0159363	0.0638694	0.996	3710	lowrisk
GO_NEUTROPHIL_HOMEOSTASIS	15	-0.729568	-1.5692	0.0159681	0.0794344	1	3056	lowrisk
GO_NEUTROPHIL_CHEMOTAXIS	95	-0.679473	-1.59064	0.016	0.0746922	0.999	4161	lowrisk
GO_POSITIVE_REGULATION_OF_CYTOSKELETON_ORGANIZATION	211	-0.393213	-1.5606	0.016	0.0829849	1	4889	lowrisk
GO_CELLULAR_RESPONSE_TO_VASCULAR_ENDOTHELIAL_GROWTH_FACTOR_STIMULUS	54	-0.510518	-1.5912	0.0160643	0.0744914	0.999	4649	lowrisk
GO_NEGATIVE_REGULATION_OF_ADAPTIVE_IMMUNE_RESPONSE	48	-0.656346	-1.57521	0.0160643	0.0775912	1	3185	lowrisk
GO_POSITIVE_REGULATION_OF_T_HELPER_1_TYPE_IMMUNE_RESPONSE	20	-0.787472	-1.5134	0.0160643	0.0989718	1	922	lowrisk
GO_REGULATION_OF_RECEPTOR_SIGNALING_PATHWAY_VIA_STAT	134	-0.51324	-1.50604	0.0160643	0.100831	1	4681	lowrisk
GO_NEGATIVE_REGULATION_OF_TUMOR_NECROSIS_FACTOR_SUPERFAMILY_CYTOKINE_PRODUCTION	56	-0.640912	-1.60481	0.016129	0.0708909	0.998	2832	lowrisk
GO_POSITIVE_REGULATION_OF_SMOOTH_MUSCLE_CELL_PROLIFERATION	85	-0.529177	-1.5981	0.016129	0.0730431	0.999	4012	lowrisk
GO_CD4_POSITIVE_ALPHA_BETA_T_CELL_ACTIVATION	94	-0.657974	-1.58245	0.016129	0.0757868	1	3010	lowrisk
GO_POSITIVE_REGULATION_OF_ALPHA_BETA_T_CELL_PROLIFERATION	21	-0.788851	-1.50192	0.016129	0.102058	1	1983	lowrisk
GO_NEGATIVE_REGULATION_OF_PHOSPHORYLATION	419	-0.368962	-1.54464	0.0161616	0.0877909	1	3631	lowrisk
GO_BLOOD_VESSEL_REMODELING	40	-0.566716	-1.60171	0.0161943	0.0715898	0.999	3446	lowrisk
GO_REGULATION_OF_TRANSCRIPTION_BY_RNA_POLYMERASE_III	20	-0.51652	-1.68582	0.0162272	0.0608964	0.983	2412	lowrisk
GO_REGULATION_OF_MACROPHAGE_DERIVED_FOAM_CELL_DIFFERENTIATION	31	-0.632456	-1.5503	0.0162272	0.0862728	1	3666	lowrisk
GO_POSITIVE_REGULATION_OF_ENDOCYTOSIS	98	-0.466781	-1.57884	0.0162602	0.0766587	1	3447	lowrisk
GO_REGULATION_OF_ISOTYPE_SWITCHING	30	-0.649039	-1.64912	0.0163599	0.0639163	0.992	5875	lowrisk
GO_POSITIVE_REGULATION_OF_LEUKOCYTE_CHEMOTAXIS	90	-0.6202	-1.59628	0.0163934	0.0734109	0.999	2822	lowrisk
GO_POSITIVE_REGULATION_OF_CD4_POSITIVE_ALPHA_BETA_T_CELL_DIFFERENTIATION	29	-0.729213	-1.54842	0.0164271	0.086608	1	2602	lowrisk
GO_POSITIVE_REGULATION_OF_WOUND_HEALING	55	-0.604368	-1.56061	0.0164609	0.083064	1	3028	lowrisk
GO_NEGATIVE_REGULATION_OF_DNA_DEPENDENT_DNA_REPLICATION	18	-0.690373	-1.68431	0.0169492	0.0607162	0.984	3405	lowrisk
GO_CHROMATIN_ORGANIZATION_INVOLVED_IN_REGULATION_OF_TRANSCRIPTION	84	-0.472094	-1.73144	0.0171103	0.0594537	0.952	5702	lowrisk
GO_POSITIVE_REGULATION_OF_NEURON_APOPTOTIC_PROCESS	56	-0.443654	-1.61574	0.0171103	0.067605	0.998	4819	lowrisk
GO_POSITIVE_REGULATION_OF_TUMOR_NECROSIS_FACTOR_BIOSYNTHETIC_PROCESS	24	-0.710677	-1.5551	0.0171756	0.0845451	1	4217	lowrisk
GO_RESPONSE_TO_TESTOSTERONE	41	-0.495829	-1.55269	0.0172084	0.0854744	1	4749	lowrisk
GO_TOOTH_MINERALIZATION	21	-0.667482	-1.52848	0.0172084	0.0928039	1	2427	lowrisk
GO_NEGATIVE_REGULATION_OF_ALPHA_BETA_T_CELL_DIFFERENTIATION	25	-0.687012	-1.60485	0.0172414	0.0709594	0.998	2008	lowrisk
GO_POSITIVE_REGULATION_OF_CELLULAR_EXTRAVASATION	20	-0.741177	-1.58112	0.0172745	0.0762337	1	2499	lowrisk
GO_MATURE_B_CELL_DIFFERENTIATION	28	-0.638886	-1.54293	0.017341	0.0881878	1	2145	lowrisk
GO_MRNA_TRANSPORT	131	-0.383286	-1.84553	0.0173745	0.0644273	0.707	7514	lowrisk
GO_MESODERM_DEVELOPMENT	121	-0.472478	-1.4716	0.0174419	0.115404	1	3216	lowrisk
GO_REGULATION_OF_PROTEASOMAL_PROTEIN_CATABOLIC_PROCESS	176	-0.261895	-1.62454	0.0174757	0.0659731	0.998	3673	lowrisk
GO_REGULATION_OF_BODY_FLUID_LEVELS	480	-0.452713	-1.49297	0.0174757	0.106047	1	3439	lowrisk
GO_FC_RECEPTOR_MEDIATED_STIMULATORY_SIGNALING_PATHWAY	82	-0.567403	-1.74635	0.0175781	0.0588571	0.93	2121	lowrisk
GO_MODULATION_BY_VIRUS_OF_HOST_CELLULAR_PROCESS	19	-0.540252	-1.71971	0.0175781	0.0605802	0.962	3263	lowrisk
GO_POSITIVE_REGULATION_OF_DNA_BIOSYNTHETIC_PROCESS	67	-0.416922	-1.64062	0.0175781	0.0633023	0.994	6414	lowrisk
GO_CELLULAR_RESPONSE_TO_AMYLOID_BETA	38	-0.575914	-1.59899	0.0175781	0.0728026	0.999	2223	lowrisk
GO_HINDLIMB_MORPHOGENESIS	37	-0.569328	-1.47305	0.0175781	0.11495	1	1699	lowrisk
GO_VASCULAR_WOUND_HEALING	16	-0.734268	-1.56541	0.0176125	0.0811832	1	4667	lowrisk
GO_TUMOR_NECROSIS_FACTOR_BIOSYNTHETIC_PROCESS	34	-0.716128	-1.55907	0.0176125	0.0835437	1	4217	lowrisk
GO_DNA_DAMAGE_RESPONSE_DETECTION_OF_DNA_DAMAGE	37	-0.567557	-1.77493	0.0176471	0.0620189	0.887	4037	lowrisk
GO_ENDOTHELIUM_DEVELOPMENT	117	-0.473526	-1.58039	0.0176817	0.0763492	1	3248	lowrisk
GO_REGULATION_OF_MITOTIC_SPINDLE_ASSEMBLY	16	-0.661703	-1.69445	0.0177165	0.0606251	0.976	1443	lowrisk
GO_NEGATIVE_REGULATION_OF_RESPONSE_TO_OXIDATIVE_STRESS	45	-0.543039	-1.65117	0.0177165	0.0641684	0.992	3505	lowrisk
GO_PLATELET_DEGRANULATION	122	-0.540953	-1.56692	0.0177165	0.0803242	1	3287	lowrisk
GO_INTRACELLULAR_ESTROGEN_RECEPTOR_SIGNALING_PATHWAY	48	-0.511479	-1.646	0.0177515	0.0636756	0.993	4206	lowrisk
GO_NEGATIVE_REGULATION_OF_INTERLEUKIN_10_PRODUCTION	17	-0.717202	-1.52369	0.0177515	0.0950611	1	2834	lowrisk
GO_REGULATION_OF_NEUROINFLAMMATORY_RESPONSE	32	-0.675183	-1.59234	0.0177866	0.074217	0.999	2834	lowrisk
GO_ENDOTHELIAL_CELL_MIGRATION	197	-0.461043	-1.57466	0.0177866	0.0776861	1	4027	lowrisk
GO_REGULATION_OF_GRANULOCYTE_DIFFERENTIATION	15	-0.725028	-1.58836	0.0178218	0.0751463	1	2997	lowrisk
GO_NEGATIVE_REGULATION_OF_CELL_DIVISION	16	-0.778913	-1.61983	0.0178571	0.0674746	0.998	1443	lowrisk
GO_RESPONSE_TO_MECHANICAL_STIMULUS	198	-0.468744	-1.5312	0.0178571	0.0922495	1	3112	lowrisk
GO_POSITIVE_REGULATION_OF_RESPONSE_TO_DNA_DAMAGE_STIMULUS	89	-0.418507	-1.57878	0.0179283	0.0766134	1	6318	lowrisk
GO_REGULATION_OF_NEUTROPHIL_MIGRATION	37	-0.696042	-1.58822	0.0179641	0.0750567	1	2622	lowrisk
GO_INTERLEUKIN_2_PRODUCTION	53	-0.697549	-1.64	0.018	0.0635424	0.994	2996	lowrisk
GO_NEGATIVE_REGULATION_OF_CYTOKINE_BIOSYNTHETIC_PROCESS	15	-0.694532	-1.54013	0.018	0.089216	1	1029	lowrisk
GO_REGULATION_OF_OXIDOREDUCTASE_ACTIVITY	101	-0.469128	-1.54111	0.0180361	0.0886902	1	4009	lowrisk
GO_REGULATION_OF_TELOMERE_CAPPING	25	-0.561113	-1.79923	0.0180723	0.0680278	0.83	856	lowrisk
GO_GRANULOCYTE_CHEMOTAXIS	117	-0.655016	-1.59167	0.0181452	0.074334	0.999	4053	lowrisk
GO_T_CELL_MEDIATED_CYTOTOXICITY	42	-0.696396	-1.54437	0.0181452	0.0878906	1	3563	lowrisk
GO_REGULATION_OF_B_CELL_DIFFERENTIATION	29	-0.691964	-1.61315	0.0181818	0.0681542	0.998	3142	lowrisk
GO_AMEBOIDAL_TYPE_CELL_MIGRATION	382	-0.410898	-1.51235	0.0181818	0.099163	1	4027	lowrisk
GO_TYROSINE_PHOSPHORYLATION_OF_STAT_PROTEIN	79	-0.572218	-1.50817	0.0181818	0.100397	1	4681	lowrisk
GO_HIPPO_SIGNALING	39	-0.550611	-1.60264	0.0182186	0.0715887	0.998	5085	lowrisk
GO_POSITIVE_REGULATION_OF_LYMPHOCYTE_APOPTOTIC_PROCESS	17	-0.736239	-1.56011	0.0182186	0.0830519	1	4121	lowrisk
GO_PATHWAY_RESTRICTED_SMAD_PROTEIN_PHOSPHORYLATION	63	-0.475324	-1.49283	0.0182186	0.105992	1	3305	lowrisk
GO_MYELOID_LEUKOCYTE_CYTOKINE_PRODUCTION	30	-0.588517	-1.60927	0.0182556	0.0691538	0.998	2901	lowrisk
GO_REGULATION_OF_T_CELL_MEDIATED_CYTOTOXICITY	33	-0.713225	-1.54146	0.0182927	0.0886423	1	3401	lowrisk
GO_IMPORT_INTO_NUCLEUS	163	-0.312832	-1.50048	0.0184049	0.102417	1	5078	lowrisk
GO_SPROUTING_ANGIOGENESIS	111	-0.510782	-1.56986	0.0186335	0.0796185	1	3475	lowrisk
GO_POSITIVE_REGULATION_OF_APOPTOTIC_SIGNALING_PATHWAY	169	-0.420457	-1.5995	0.0186722	0.0725267	0.999	3629	lowrisk
GO_RESPONSE_TO_INTERLEUKIN_1	198	-0.525	-1.61908	0.0188285	0.0672167	0.998	2235	lowrisk
GO_REGULATION_OF_EPITHELIAL_CELL_DIFFERENTIATION_INVOLVED_IN_KIDNEY_DEVELOPMENT	19	-0.672018	-1.50969	0.0188679	0.100257	1	2944	lowrisk
GO_EMBRYONIC_ORGAN_MORPHOGENESIS	296	-0.497059	-1.49778	0.019084	0.103878	1	4140	lowrisk
GO_DOUBLE_STRAND_BREAK_REPAIR	200	-0.518606	-1.73201	0.0192678	0.0596164	0.95	3792	lowrisk
GO_POSITIVE_REGULATION_OF_DNA_REPLICATION	37	-0.578556	-1.64286	0.0192678	0.0633876	0.994	3846	lowrisk
GO_G0_TO_G1_TRANSITION	42	-0.576237	-1.70371	0.019305	0.0608753	0.973	2393	lowrisk
GO_DETECTION_OF_OTHER_ORGANISM	19	-0.747266	-1.50097	0.019305	0.102326	1	2509	lowrisk
GO_MYOBLAST_FUSION	38	-0.564689	-1.56694	0.0193798	0.0804072	1	3088	lowrisk
GO_CELLULAR_RESPONSE_TO_VITAMIN_D	21	-0.630218	-1.56294	0.0194553	0.0819149	1	2556	lowrisk
GO_EPITHELIAL_CELL_DEVELOPMENT	210	-0.443785	-1.52437	0.0194553	0.0949231	1	4850	lowrisk
GO_REGULATION_OF_HISTONE_MODIFICATION	137	-0.335085	-1.54813	0.0194932	0.0866428	1	4893	lowrisk
GO_SUBSTRATE_ADHESION_DEPENDENT_CELL_SPREADING	100	-0.480141	-1.61959	0.0195695	0.0673259	0.998	3060	lowrisk
GO_POSITIVE_REGULATION_OF_CYTOKINE_SECRETION	63	-0.606019	-1.58136	0.0195695	0.0761474	1	3970	lowrisk
GO_CELL_PROJECTION_ASSEMBLY	493	-0.392617	-1.5361	0.0195695	0.0905268	1	5551	lowrisk
GO_MULTIVESICULAR_BODY_ORGANIZATION	28	-0.460406	-1.79262	0.0196464	0.0666528	0.847	1443	lowrisk
GO_POSITIVE_REGULATION_OF_RHO_PROTEIN_SIGNAL_TRANSDUCTION	30	-0.613426	-1.53528	0.0196464	0.090852	1	2231	lowrisk
GO_NEGATIVE_REGULATION_OF_VIRAL_TRANSCRIPTION	27	-0.625504	-1.63642	0.019685	0.0633867	0.995	3163	lowrisk
GO_NEGATIVE_REGULATION_OF_LYMPHOCYTE_DIFFERENTIATION	51	-0.60076	-1.58038	0.019685	0.0762647	1	3151	lowrisk
GO_AORTIC_VALVE_DEVELOPMENT	32	-0.618186	-1.60057	0.0197239	0.0722978	0.999	2704	lowrisk
GO_POSITIVE_REGULATION_OF_CHROMOSOME_SEPARATION	15	-0.744817	-1.70054	0.0197628	0.0609432	0.974	1296	lowrisk
GO_REGULATION_OF_IMMUNOGLOBULIN_PRODUCTION	59	-0.594292	-1.63614	0.0198413	0.0634354	0.995	4938	lowrisk
GO_T_CELL_CHEMOTAXIS	27	-0.748115	-1.53511	0.0198807	0.0907968	1	2019	lowrisk
GO_NATURAL_KILLER_CELL_MEDIATED_IMMUNITY	62	-0.661519	-1.53817	0.0199601	0.0897608	1	4352	lowrisk
GO_NEGATIVE_REGULATION_OF_NF_KAPPAB_TRANSCRIPTION_FACTOR_ACTIVITY	75	-0.489559	-1.63046	0.0200401	0.0646013	0.996	3876	lowrisk
GO_POSITIVE_REGULATION_OF_VASCULAR_ENDOTHELIAL_CELL_PROLIFERATION	16	-0.579279	-1.56467	0.0200401	0.081295	1	5727	lowrisk
GO_POSITIVE_REGULATION_OF_RECEPTOR_SIGNALING_PATHWAY_VIA_STAT	88	-0.572588	-1.53522	0.0200803	0.0908062	1	4681	lowrisk
GO_OSTEOBLAST_DIFFERENTIATION	204	-0.428522	-1.48762	0.0201613	0.108146	1	3312	lowrisk
GO_NEGATIVE_REGULATION_OF_CHEMOTAXIS	56	-0.479245	-1.50234	0.020202	0.102094	1	3151	lowrisk
GO_PARASYMPATHETIC_NERVOUS_SYSTEM_DEVELOPMENT	19	-0.666112	-1.57107	0.0202429	0.0793746	1	4826	lowrisk
GO_SMALL_GTPASE_MEDIATED_SIGNAL_TRANSDUCTION	484	-0.361856	-1.52902	0.0202429	0.0929427	1	4117	lowrisk
GO_RUFFLE_ORGANIZATION	51	-0.50671	-1.63922	0.020284	0.0635354	0.994	5551	lowrisk
GO_SMOOTH_MUSCLE_CELL_PROLIFERATION	133	-0.493861	-1.53361	0.020284	0.0915518	1	4012	lowrisk
GO_POSITIVE_REGULATION_OF_CELL_DIVISION	83	-0.480571	-1.47661	0.0204082	0.113298	1	4305	lowrisk
GO_NEGATIVE_REGULATION_OF_CELLULAR_RESPONSE_TO_TRANSFORMING_GROWTH_FACTOR_BETA_STIMULUS	79	-0.427437	-1.52029	0.0205224	0.0963285	1	4597	lowrisk
GO_NEGATIVE_REGULATION_OF_GENE_SILENCING	26	-0.554633	-1.59026	0.0206186	0.0746417	0.999	5414	lowrisk
GO_BETA_CATENIN_DESTRUCTION_COMPLEX_DISASSEMBLY	20	-0.588614	-1.58431	0.0206379	0.0753907	1	2829	lowrisk
GO_RNA_PHOSPHODIESTER_BOND_HYDROLYSIS_ENDONUCLEOLYTIC	73	-0.400276	-1.52265	0.0206612	0.0954809	1	3641	lowrisk
GO_POSITIVE_REGULATION_OF_ERK1_AND_ERK2_CASCADE	187	-0.513487	-1.5055	0.0206612	0.101004	1	3544	lowrisk
GO_ARTERY_MORPHOGENESIS	62	-0.548474	-1.56057	0.0210325	0.0829265	1	2822	lowrisk
GO_REGULATION_OF_RECEPTOR_BINDING	25	-0.592468	-1.49909	0.0210728	0.10313	1	625	lowrisk
GO_RESPONSE_TO_PROGESTERONE	44	-0.560331	-1.49904	0.0212314	0.103077	1	2787	lowrisk
GO_REGULATION_OF_MONOCYTE_DIFFERENTIATION	19	-0.646659	-1.58424	0.0213178	0.0752378	1	2836	lowrisk
GO_REGULATION_OF_KIDNEY_DEVELOPMENT	55	-0.516757	-1.42052	0.0213592	0.141711	1	3287	lowrisk
GO_REGULATION_OF_PROTEASOMAL_UBIQUITIN_DEPENDENT_PROTEIN_CATABOLIC_PROCESS	121	-0.290812	-1.61355	0.0214844	0.068208	0.998	2997	lowrisk
GO_POSITIVE_REGULATION_OF_OSTEOCLAST_DIFFERENTIATION	25	-0.650531	-1.54933	0.0214844	0.0864618	1	6458	lowrisk
GO_NEGATIVE_REGULATION_OF_T_HELPER_CELL_DIFFERENTIATION	17	-0.710286	-1.59476	0.0215264	0.0732757	0.999	2008	lowrisk
GO_CARDIAC_MUSCLE_CELL_PROLIFERATION	51	-0.458192	-1.47408	0.0215264	0.114269	1	4029	lowrisk
GO_CELLULAR_RESPONSE_TO_OXYGEN_LEVELS	214	-0.324017	-1.47129	0.0215264	0.115584	1	4065	lowrisk
GO_RESPONSE_TO_NUTRIENT	166	-0.439262	-1.49055	0.0215686	0.106798	1	2616	lowrisk
GO_MITOTIC_SPINDLE_ASSEMBLY	55	-0.7321	-1.76969	0.021611	0.0625298	0.895	1443	lowrisk
GO_MACROPHAGE_ACTIVATION_INVOLVED_IN_IMMUNE_RESPONSE	15	-0.675521	-1.51242	0.0216535	0.0991944	1	2648	lowrisk
GO_POSITIVE_REGULATION_OF_MACROPHAGE_DERIVED_FOAM_CELL_DIFFERENTIATION	18	-0.678779	-1.5057	0.0216963	0.101007	1	3666	lowrisk
GO_REGULATION_OF_LIPID_KINASE_ACTIVITY	61	-0.531263	-1.58604	0.0217391	0.0753486	1	2036	lowrisk
GO_REGULATION_OF_T_HELPER_CELL_DIFFERENTIATION	35	-0.697301	-1.58546	0.0217391	0.0752398	1	3010	lowrisk
GO_POSITIVE_REGULATION_OF_PRI_MIRNA_TRANSCRIPTION_BY_RNA_POLYMERASE_II	40	-0.556445	-1.5498	0.0217822	0.0864245	1	4709	lowrisk
GO_PRI_MIRNA_TRANSCRIPTION_BY_RNA_POLYMERASE_II	53	-0.50599	-1.53328	0.0217822	0.0914568	1	4709	lowrisk
GO_POSITIVE_REGULATION_OF_DEFENSE_RESPONSE_TO_VIRUS_BY_HOST	26	-0.717781	-1.51836	0.0218254	0.0970239	1	2616	lowrisk
GO_ACTIVATION_OF_PROTEIN_KINASE_ACTIVITY	317	-0.423807	-1.54247	0.0218688	0.0884192	1	3736	lowrisk
GO_CHROMOSOME_SEPARATION	86	-0.692434	-1.70181	0.022	0.0609115	0.974	2739	lowrisk
GO_MODULATION_BY_SYMBIONT_OF_HOST_PROCESS	37	-0.447471	-1.61746	0.0220441	0.0673283	0.998	3752	lowrisk
GO_INTRACELLULAR_RECEPTOR_SIGNALING_PATHWAY	246	-0.392762	-1.5338	0.0220441	0.0915762	1	4420	lowrisk
GO_REGULATION_OF_T_CELL_MIGRATION	42	-0.684766	-1.58699	0.0220884	0.0749599	1	2871	lowrisk
GO_POSITIVE_REGULATION_OF_MYELOID_LEUKOCYTE_MEDIATED_IMMUNITY	34	-0.654698	-1.64203	0.0221774	0.0632062	0.994	2066	lowrisk
GO_INTERLEUKIN_4_PRODUCTION	34	-0.664393	-1.52866	0.0223124	0.0929363	1	3296	lowrisk
GO_POSITIVE_REGULATION_OF_PROTEIN_IMPORT	41	-0.500533	-1.58808	0.0223577	0.0750286	1	4012	lowrisk
GO_ANOIKIS	33	-0.536305	-1.67012	0.022449	0.0626698	0.988	2811	lowrisk
GO_NEGATIVE_REGULATION_OF_LEUKOCYTE_CHEMOTAXIS	16	-0.697395	-1.53647	0.0226337	0.0905152	1	1814	lowrisk
GO_MITOTIC_G2_M_TRANSITION_CHECKPOINT	26	-0.606553	-1.64309	0.0227273	0.0633445	0.994	3326	lowrisk
GO_NEGATIVE_REGULATION_OF_DNA_BINDING	51	-0.456562	-1.53016	0.0227273	0.0926013	1	2836	lowrisk
GO_ARTERY_DEVELOPMENT	89	-0.514846	-1.56406	0.0228137	0.0813821	1	3980	lowrisk
GO_NEGATIVE_REGULATION_OF_CELLULAR_COMPONENT_MOVEMENT	289	-0.393375	-1.44693	0.022869	0.127782	1	3339	lowrisk
GO_TRANSMEMBRANE_RECEPTOR_PROTEIN_SERINE_THREONINE_KINASE_SIGNALING_PATHWAY	328	-0.373813	-1.42483	0.0230326	0.139647	1	3216	lowrisk
GO_PORE_COMPLEX_ASSEMBLY	18	-0.506922	-1.62696	0.0230608	0.0655815	0.996	7905	lowrisk
GO_CENTRIOLE_ASSEMBLY	34	-0.565151	-1.66151	0.0231214	0.0636638	0.992	1558	lowrisk
GO_FORELIMB_MORPHOGENESIS	40	-0.612756	-1.50431	0.023166	0.101366	1	1872	lowrisk
GO_POSITIVE_REGULATION_OF_OSSIFICATION	82	-0.485516	-1.50448	0.0232108	0.101422	1	2704	lowrisk
GO_ASTROCYTE_ACTIVATION	23	-0.655238	-1.57401	0.0232558	0.0778123	1	2138	lowrisk
GO_REGULATION_OF_VIRAL_ENTRY_INTO_HOST_CELL	37	-0.612295	-1.5456	0.0232558	0.0874493	1	3312	lowrisk
GO_PROTEIN_DEMANNOSYLATION	19	-0.518898	-1.67696	0.023301	0.0619702	0.986	6479	lowrisk
GO_ANGIOGENESIS_INVOLVED_IN_WOUND_HEALING	25	-0.689023	-1.60446	0.0233918	0.0709041	0.998	4667	lowrisk
GO_ESTABLISHMENT_OF_MITOTIC_SPINDLE_LOCALIZATION	32	-0.631457	-1.70547	0.0234375	0.0609023	0.972	1617	lowrisk
GO_NEGATIVE_REGULATION_OF_RECEPTOR_SIGNALING_PATHWAY_VIA_JAK_STAT	20	-0.616657	-1.63789	0.0234834	0.0632337	0.995	3740	lowrisk
GO_POSITIVE_REGULATION_OF_ANIMAL_ORGAN_MORPHOGENESIS	83	-0.478578	-1.43562	0.0234834	0.133429	1	5231	lowrisk
GO_ESTABLISHMENT_OF_PROTEIN_LOCALIZATION_TO_MITOCHONDRIAL_MEMBRANE	47	-0.419438	-1.64929	0.0235756	0.0640476	0.992	2256	lowrisk
GO_NUCLEOSIDE_METABOLIC_PROCESS	94	-0.445392	-1.5541	0.023622	0.084854	1	3380	lowrisk
GO_REGULATION_OF_PROTEIN_CATABOLIC_PROCESS	369	-0.290925	-1.51895	0.0236686	0.0968493	1	3713	lowrisk
GO_PROTEIN_DNA_COMPLEX_SUBUNIT_ORGANIZATION	190	-0.439356	-1.72991	0.0237154	0.0595546	0.952	5100	lowrisk
GO_POSITIVE_REGULATION_OF_UBIQUITIN_DEPENDENT_PROTEIN_CATABOLIC_PROCESS	97	-0.333158	-1.5945	0.0237154	0.0733507	0.999	3632	lowrisk
GO_STRIATED_MUSCLE_CELL_PROLIFERATION	64	-0.440931	-1.43566	0.0237154	0.133494	1	4217	lowrisk
GO_DNA_DEPENDENT_DNA_REPLICATION	125	-0.627435	-1.70325	0.0237624	0.0607581	0.973	3971	lowrisk
GO_CHROMATIN_REMODELING_AT_CENTROMERE	24	-0.785291	-1.53127	0.0238095	0.0922922	1	1979	lowrisk
GO_CARDIAC_RIGHT_VENTRICLE_MORPHOGENESIS	20	-0.643783	-1.4959	0.0238095	0.104507	1	2650	lowrisk
GO_POSITIVE_REGULATION_OF_INTERFERON_ALPHA_PRODUCTION	20	-0.717008	-1.56945	0.0239044	0.0793477	1	3710	lowrisk
GO_REGULATION_OF_MICROGLIAL_CELL_ACTIVATION	17	-0.707445	-1.56774	0.0239521	0.080146	1	2834	lowrisk
GO_POSITIVE_REGULATION_OF_ENDOTHELIAL_CELL_APOPTOTIC_PROCESS	17	-0.761862	-1.55695	0.0239521	0.0844427	1	1990	lowrisk
GO_FC_RECEPTOR_SIGNALING_PATHWAY	177	-0.493564	-1.77751	0.024	0.0625152	0.878	3238	lowrisk
GO_PROTEIN_DEGLYCOSYLATION	26	-0.487241	-1.69872	0.0240481	0.0607958	0.976	7291	lowrisk
GO_CELLULAR_PROTEIN_COMPLEX_DISASSEMBLY	208	-0.273374	-1.54229	0.0240481	0.0884617	1	1927	lowrisk
GO_PROTEIN_KINASE_B_SIGNALING	241	-0.442904	-1.48817	0.0240964	0.107934	1	3794	lowrisk
GO_AUTONOMIC_NERVOUS_SYSTEM_DEVELOPMENT	47	-0.541115	-1.48112	0.0240964	0.111207	1	4826	lowrisk
GO_REGULATION_OF_B_CELL_MEDIATED_IMMUNITY	48	-0.656612	-1.59774	0.0241449	0.0729847	0.999	5289	lowrisk
GO_ACTIVATION_OF_CYSTEINE_TYPE_ENDOPEPTIDASE_ACTIVITY_INVOLVED_IN_APOPTOTIC_PROCESS	82	-0.513469	-1.56703	0.0241449	0.0804403	1	4720	lowrisk
GO_NEGATIVE_REGULATION_OF_WOUND_HEALING	72	-0.572663	-1.50659	0.0241449	0.10086	1	4099	lowrisk
GO_REGULATION_OF_MAP_KINASE_ACTIVITY	329	-0.4157	-1.52121	0.0242915	0.0961209	1	4134	lowrisk
GO_TISSUE_HOMEOSTASIS	245	-0.425224	-1.44211	0.0243408	0.129715	1	4008	lowrisk
GO_NEGATIVE_REGULATION_OF_INTRACELLULAR_SIGNAL_TRANSDUCTION	469	-0.364198	-1.55749	0.0243902	0.0842356	1	4604	lowrisk
GO_POSITIVE_REGULATION_OF_CELLULAR_COMPONENT_BIOGENESIS	488	-0.325293	-1.45328	0.0243902	0.124208	1	3834	lowrisk
GO_NEGATIVE_REGULATION_OF_FIBROBLAST_GROWTH_FACTOR_RECEPTOR_SIGNALING_PATHWAY	18	-0.672039	-1.53702	0.0244399	0.0903074	1	1880	lowrisk
GO_ODONTOGENESIS	127	-0.49135	-1.46074	0.0245283	0.120832	1	3327	lowrisk
GO_ENAMEL_MINERALIZATION	15	-0.670775	-1.50332	0.0246679	0.101676	1	2427	lowrisk
GO_NEGATIVE_REGULATION_OF_PRODUCTION_OF_MOLECULAR_MEDIATOR_OF_IMMUNE_RESPONSE	36	-0.665236	-1.54816	0.0247423	0.0867171	1	1958	lowrisk
GO_POSITIVE_REGULATION_OF_RECEPTOR_MEDIATED_ENDOCYTOSIS	50	-0.512169	-1.51402	0.0247423	0.098783	1	4001	lowrisk
GO_PATTERN_SPECIFICATION_PROCESS	443	-0.457124	-1.46417	0.0247619	0.118928	1	3892	lowrisk
GO_REGULATION_OF_INTRACELLULAR_TRANSPORT	322	-0.291987	-1.51273	0.024948	0.0990529	1	3813	lowrisk
GO_ESTABLISHMENT_OF_RNA_LOCALIZATION	177	-0.321712	-1.78049	0.024952	0.065147	0.875	9253	lowrisk
GO_POSITIVE_REGULATION_OF_CD4_POSITIVE_ALPHA_BETA_T_CELL_ACTIVATION	35	-0.692541	-1.53549	0.025	0.0907807	1	2602	lowrisk
GO_RECOMBINATIONAL_REPAIR	107	-0.565752	-1.70818	0.0250965	0.0602505	0.97	3713	lowrisk
GO_WNT_SIGNALING_PATHWAY_CALCIUM_MODULATING_PATHWAY	34	-0.530807	-1.52856	0.0251938	0.0928328	1	3083	lowrisk
GO_POSITIVE_REGULATION_OF_CELL_CYCLE_PHASE_TRANSITION	91	-0.556578	-1.70538	0.0252918	0.0607887	0.972	4078	lowrisk
GO_NEGATIVE_REGULATION_OF_SMOOTH_MUSCLE_CELL_PROLIFERATION	45	-0.569049	-1.52068	0.0253411	0.0962409	1	2997	lowrisk
GO_POSITIVE_REGULATION_OF_INNATE_IMMUNE_RESPONSE	202	-0.537861	-1.64702	0.0254403	0.0641911	0.993	3928	lowrisk
GO_INFLAMMATORY_RESPONSE_TO_ANTIGENIC_STIMULUS	52	-0.614303	-1.53555	0.0255403	0.0908208	1	3197	lowrisk
GO_RESPONSE_TO_UV_C	16	-0.626028	-1.5314	0.0255403	0.0922836	1	6014	lowrisk
GO_PROTEIN_LOCALIZATION_TO_CHROMATIN	20	-0.697126	-1.60456	0.0256917	0.070949	0.998	2833	lowrisk
GO_REGULATION_OF_RESPONSE_TO_OXIDATIVE_STRESS	80	-0.494272	-1.57649	0.0256917	0.0772354	1	3601	lowrisk
GO_SUBSTRATE_DEPENDENT_CELL_MIGRATION	26	-0.570978	-1.54858	0.0256917	0.0866652	1	3274	lowrisk
GO_POSITIVE_REGULATION_OF_INTERLEUKIN_12_PRODUCTION	34	-0.697425	-1.53775	0.0256917	0.0898537	1	2602	lowrisk
GO_PHOSPHATIDYLINOSITOL_3_KINASE_SIGNALING	143	-0.464547	-1.51543	0.0256917	0.098167	1	3612	lowrisk
GO_CORONARY_VASCULATURE_DEVELOPMENT	44	-0.503313	-1.57243	0.0257426	0.0786634	1	4070	lowrisk
GO_CELL_JUNCTION_DISASSEMBLY	19	-0.680649	-1.61675	0.0257937	0.0673711	0.998	3228	lowrisk
GO_POSITIVE_REGULATION_OF_CHROMOSOME_SEGREGATION	30	-0.661795	-1.61346	0.0257937	0.0680794	0.998	1862	lowrisk
GO_NEGATIVE_REGULATION_OF_MAPK_CASCADE	164	-0.393927	-1.53801	0.0257937	0.0897929	1	4134	lowrisk
GO_NEGATIVE_REGULATION_OF_INTERLEUKIN_1_BETA_PRODUCTION	24	-0.680991	-1.52405	0.0258449	0.0949594	1	3302	lowrisk
GO_REGULATION_OF_RAS_PROTEIN_SIGNAL_TRANSDUCTION	181	-0.375791	-1.47952	0.0258964	0.111858	1	4169	lowrisk
GO_HISTONE_EXCHANGE	37	-0.665429	-1.61617	0.0259481	0.0675349	0.998	1979	lowrisk
GO_POSITIVE_REGULATION_OF_MAP_KINASE_ACTIVITY	253	-0.420648	-1.4952	0.0259481	0.104856	1	3736	lowrisk
GO_MESODERMAL_CELL_DIFFERENTIATION	32	-0.579035	-1.46729	0.026	0.117542	1	3121	lowrisk
GO_REGULATION_OF_MEIOTIC_CELL_CYCLE	49	-0.556269	-1.50396	0.0261569	0.101485	1	3116	lowrisk
GO_BRANCH_ELONGATION_OF_AN_EPITHELIUM	19	-0.620203	-1.47186	0.0261569	0.115365	1	1900	lowrisk
GO_REGULATION_OF_HUMORAL_IMMUNE_RESPONSE	68	-0.634505	-1.56428	0.0262097	0.0813498	1	3157	lowrisk
GO_REGULATION_OF_T_HELPER_1_TYPE_IMMUNE_RESPONSE	27	-0.756159	-1.49033	0.0262097	0.106869	1	2602	lowrisk
GO_REGULATION_OF_PEPTIDYL_TYROSINE_PHOSPHORYLATION	247	-0.466205	-1.48284	0.0262097	0.110427	1	3877	lowrisk
GO_NEGATIVE_REGULATION_OF_PLATELET_ACTIVATION	19	-0.61638	-1.51677	0.0262626	0.0977231	1	3625	lowrisk
GO_REGULATION_OF_LYMPHOCYTE_MIGRATION	57	-0.622263	-1.55514	0.0263158	0.0846048	1	2871	lowrisk
GO_REGULATION_OF_DNA_DAMAGE_RESPONSE_SIGNAL_TRANSDUCTION_BY_P53_CLASS_MEDIATOR	31	-0.613312	-1.61646	0.0263692	0.0674458	0.998	2633	lowrisk
GO_BLOOD_VESSEL_ENDOTHELIAL_CELL_MIGRATION	110	-0.493904	-1.59985	0.0264228	0.0725035	0.999	4667	lowrisk
GO_REGULATION_OF_DNA_METHYLATION	21	-0.596013	-1.5873	0.0264228	0.0749447	1	5506	lowrisk
GO_HETEROCHROMATIN_ORGANIZATION	47	-0.472923	-1.65721	0.0266667	0.0638118	0.992	6196	lowrisk
GO_NEGATIVE_REGULATION_OF_SMOOTHENED_SIGNALING_PATHWAY	32	-0.527304	-1.57611	0.0267686	0.0772992	1	3943	lowrisk
GO_REGULATION_OF_DNA_REPAIR	108	-0.409644	-1.60211	0.0268199	0.071491	0.998	2121	lowrisk
GO_REGULATION_OF_CHROMATIN_BINDING	21	-0.546987	-1.62889	0.0268714	0.0650437	0.996	5479	lowrisk
GO_NEGATIVE_REGULATION_OF_CYCLIN_DEPENDENT_PROTEIN_KINASE_ACTIVITY	30	-0.511828	-1.5766	0.0268714	0.0774244	1	2677	lowrisk
GO_BASE_CONVERSION_OR_SUBSTITUTION_EDITING	21	-0.687876	-1.50535	0.026975	0.101031	1	647	lowrisk
GO_RNA_LOCALIZATION	210	-0.323874	-1.83849	0.027027	0.0663264	0.735	9253	lowrisk
GO_NEPHRON_DEVELOPMENT	142	-0.433872	-1.39891	0.027027	0.155494	1	4786	lowrisk
GO_LYMPH_NODE_DEVELOPMENT	17	-0.719284	-1.52466	0.0271845	0.0947602	1	2704	lowrisk
GO_INTRA_S_DNA_DAMAGE_CHECKPOINT	15	-0.687728	-1.5563	0.0272374	0.0840687	1	5343	lowrisk
GO_REGULATION_OF_MEGAKARYOCYTE_DIFFERENTIATION	40	-0.496947	-1.53069	0.0272904	0.0924081	1	4206	lowrisk
GO_MODULATION_OF_PROCESS_OF_OTHER_ORGANISM	108	-0.454258	-1.56978	0.0273973	0.0795046	1	3919	lowrisk
GO_SPINDLE_LOCALIZATION	46	-0.56209	-1.72677	0.0275591	0.0603524	0.956	657	lowrisk
GO_LABYRINTHINE_LAYER_DEVELOPMENT	48	-0.511678	-1.52514	0.0276134	0.094489	1	2692	lowrisk
GO_POSITIVE_REGULATION_OF_CYTOKINE_PRODUCTION_INVOLVED_IN_INFLAMMATORY_RESPONSE	20	-0.693769	-1.49759	0.0276134	0.103741	1	2945	lowrisk
GO_REGULATION_OF_CELLULAR_RESPONSE_TO_GROWTH_FACTOR_STIMULUS	263	-0.384816	-1.42876	0.0276134	0.136953	1	3873	lowrisk
GO_NUCLEOTIDE_EXCISION_REPAIR	105	-0.408147	-1.82948	0.027668	0.0634779	0.756	6860	lowrisk
GO_POSITIVE_REGULATION_OF_TELOMERE_MAINTENANCE_VIA_TELOMERE_LENGTHENING	37	-0.438878	-1.64409	0.027668	0.063968	0.993	856	lowrisk
GO_PEPTIDYL_ASPARAGINE_MODIFICATION	31	-0.456843	-1.60841	0.027833	0.0695241	0.998	7956	lowrisk
GO_REGULATION_OF_T_CELL_CHEMOTAXIS	17	-0.764578	-1.51089	0.027833	0.099817	1	2814	lowrisk
GO_POSITIVE_REGULATION_OF_INTERLEUKIN_17_PRODUCTION	18	-0.739905	-1.47961	0.027833	0.111871	1	3010	lowrisk
GO_POSITIVE_REGULATION_OF_INTRACELLULAR_PROTEIN_TRANSPORT	164	-0.344697	-1.64579	0.0278884	0.0635711	0.993	3792	lowrisk
GO_ACTIN_FILAMENT_SEVERING	16	-0.673032	-1.49139	0.0279441	0.10667	1	5142	lowrisk
GO_COLLAGEN_CATABOLIC_PROCESS	43	-0.589532	-1.4672	0.0279441	0.11752	1	3553	lowrisk
GO_POSITIVE_REGULATION_OF_ORGANELLE_ASSEMBLY	62	-0.413599	-1.57078	0.028	0.079297	1	5953	lowrisk
GO_CENTROMERE_COMPLEX_ASSEMBLY	32	-0.789416	-1.55155	0.028	0.0860101	1	1979	lowrisk
GO_PEPTIDYL_TYROSINE_MODIFICATION	359	-0.444466	-1.47851	0.028	0.112287	1	3561	lowrisk
GO_REGULATION_OF_SPINDLE_ORGANIZATION	36	-0.558723	-1.70478	0.0281125	0.0603571	0.972	1993	lowrisk
GO_T_HELPER_1_TYPE_IMMUNE_RESPONSE	44	-0.703704	-1.52272	0.0281125	0.0955153	1	2678	lowrisk
GO_CELLULAR_RESPONSE_TO_VIRUS	53	-0.536905	-1.54928	0.028169	0.0863929	1	5433	lowrisk
GO_REGULATION_OF_NEUTROPHIL_CHEMOTAXIS	28	-0.677611	-1.54197	0.0282258	0.0885788	1	2622	lowrisk
GO_EXTRINSIC_APOPTOTIC_SIGNALING_PATHWAY_VIA_DEATH_DOMAIN_RECEPTORS	84	-0.496693	-1.61422	0.0282828	0.0680688	0.998	3796	lowrisk
GO_POSITIVE_REGULATION_OF_T_HELPER_CELL_DIFFERENTIATION	21	-0.719271	-1.5286	0.0283401	0.0929025	1	2602	lowrisk
GO_PYRIMIDINE_CONTAINING_COMPOUND_METABOLIC_PROCESS	78	-0.454566	-1.55116	0.0284091	0.0860809	1	3173	lowrisk
GO_REGULATION_OF_SYSTEMIC_ARTERIAL_BLOOD_PRESSURE_BY_RENIN_ANGIOTENSIN	25	-0.655854	-1.52237	0.0284091	0.0954993	1	3464	lowrisk
GO_PYRIMIDINE_NUCLEOSIDE_METABOLIC_PROCESS	33	-0.623733	-1.55624	0.0285714	0.0840181	1	1256	lowrisk
GO_RENAL_FILTRATION	20	-0.611053	-1.53283	0.0285714	0.0916508	1	3709	lowrisk
GO_BONE_MORPHOGENESIS	90	-0.490997	-1.49019	0.0287356	0.106888	1	4231	lowrisk
GO_ASTROCYTE_DIFFERENTIATION	79	-0.460446	-1.50948	0.0288462	0.100136	1	2138	lowrisk
GO_REGULATION_OF_CELLULAR_AMIDE_METABOLIC_PROCESS	381	-0.247726	-1.5177	0.0289575	0.0973815	1	7168	lowrisk
GO_CRANIAL_NERVE_DEVELOPMENT	50	-0.528933	-1.43768	0.0289575	0.132348	1	2706	lowrisk
GO_CARDIAC_SEPTUM_MORPHOGENESIS	73	-0.459977	-1.45194	0.0290698	0.124909	1	5039	lowrisk
GO_MAINTENANCE_OF_CELL_NUMBER	161	-0.367845	-1.47481	0.0291262	0.113846	1	6709	lowrisk
GO_REGULATION_OF_RUFFLE_ASSEMBLY	28	-0.515579	-1.5617	0.0292969	0.0823927	1	4376	lowrisk
GO_PROTEIN_INSERTION_INTO_MITOCHONDRIAL_MEMBRANE_INVOLVED_IN_APOPTOTIC_SIGNALING_PATHWAY	30	-0.514493	-1.60652	0.0293542	0.0702794	0.998	3792	lowrisk
GO_ACTIVATED_T_CELL_PROLIFERATION	43	-0.611971	-1.53342	0.0294118	0.0916333	1	4938	lowrisk
GO_CORTICAL_CYTOSKELETON_ORGANIZATION	58	-0.471027	-1.64517	0.0294695	0.063548	0.993	4724	lowrisk
GO_AUTOPHAGOSOME_MATURATION	35	-0.429235	-1.63925	0.0294695	0.0636109	0.994	1257	lowrisk
GO_VASCULAR_ASSOCIATED_SMOOTH_MUSCLE_CELL_DIFFERENTIATION	24	-0.572982	-1.55638	0.0294695	0.0840997	1	4548	lowrisk
GO_NEGATIVE_REGULATION_OF_CHROMOSOME_ORGANIZATION	123	-0.540634	-1.7051	0.0295858	0.0603808	0.972	2246	lowrisk
GO_POSITIVE_REGULATION_OF_CYTOSOLIC_CALCIUM_ION_CONCENTRATION_INVOLVED_IN_PHOSPHOLIPASE_C_ACTIVATING_G_PROTEIN_COUPLED_SIGNALING_PATHWAY	33	-0.608977	-1.44929	0.0295858	0.126704	1	4009	lowrisk
GO_REGULATION_OF_DEFENSE_RESPONSE_TO_VIRUS_BY_VIRUS	29	-0.610837	-1.62225	0.0296443	0.0664984	0.998	3225	lowrisk
GO_MAST_CELL_ACTIVATION	58	-0.60027	-1.5299	0.0299401	0.0926039	1	3056	lowrisk
GO_EMBRYONIC_APPENDAGE_MORPHOGENESIS	121	-0.501066	-1.49225	0.0299625	0.106168	1	1880	lowrisk
GO_REGULATION_OF_EXTRINSIC_APOPTOTIC_SIGNALING_PATHWAY_VIA_DEATH_DOMAIN_RECEPTORS	59	-0.549778	-1.59805	0.03	0.0729765	0.999	4193	lowrisk
GO_PROTEIN_INSERTION_INTO_MEMBRANE	59	-0.390307	-1.50382	0.03	0.101436	1	3924	lowrisk
GO_ESTABLISHMENT_OF_CELL_POLARITY	131	-0.339434	-1.49349	0.0300601	0.105809	1	3778	lowrisk
GO_G2_DNA_DAMAGE_CHECKPOINT	28	-0.6335	-1.60503	0.0300752	0.0709444	0.998	1742	lowrisk
GO_ACUTE_INFLAMMATORY_RESPONSE	108	-0.592679	-1.51131	0.0301205	0.0996008	1	3958	lowrisk
GO_REGIONALIZATION	347	-0.464937	-1.46027	0.0301318	0.121001	1	3098	lowrisk
GO_REGULATION_OF_OSSIFICATION	187	-0.437098	-1.44255	0.0302419	0.129431	1	4669	lowrisk
GO_REGULATION_OF_FATTY_ACID_BIOSYNTHETIC_PROCESS	47	-0.53104	-1.47182	0.030303	0.115299	1	3102	lowrisk
GO_SEX_DIFFERENTIATION	267	-0.375822	-1.34463	0.0304183	0.190598	1	3086	lowrisk
GO_NEGATIVE_REGULATION_OF_HYDROLASE_ACTIVITY	419	-0.428598	-1.46296	0.0306748	0.119449	1	3168	lowrisk
GO_BLASTOCYST_DEVELOPMENT	98	-0.389693	-1.42448	0.0307377	0.139773	1	3772	lowrisk
GO_REGULATION_OF_DOUBLE_STRAND_BREAK_REPAIR_VIA_NONHOMOLOGOUS_END_JOINING	20	-0.532622	-1.65957	0.030888	0.0636676	0.992	6131	lowrisk
GO_ANTIGEN_PROCESSING_AND_PRESENTATION_OF_PEPTIDE_ANTIGEN_VIA_MHC_CLASS_I	99	-0.555147	-1.71398	0.0310078	0.0597006	0.965	6093	lowrisk
GO_MULTI_ORGANISM_LOCALIZATION	60	-0.401938	-1.68812	0.0313112	0.0603755	0.982	7066	lowrisk
GO_REGULATION_OF_PROTEIN_POLYUBIQUITINATION	22	-0.549884	-1.5901	0.0313725	0.0745418	0.999	4522	lowrisk
GO_REGULATION_OF_STEM_CELL_POPULATION_MAINTENANCE	32	-0.53844	-1.55407	0.0313725	0.0847757	1	1226	lowrisk
GO_POSITIVE_REGULATION_OF_COLLAGEN_METABOLIC_PROCESS	21	-0.585837	-1.48252	0.0314465	0.110404	1	2704	lowrisk
GO_MAST_CELL_MEDIATED_IMMUNITY	47	-0.57968	-1.54979	0.0314961	0.0863351	1	3056	lowrisk
GO_REGULATION_OF_GENE_EXPRESSION_BY_GENETIC_IMPRINTING	18	-0.610655	-1.58951	0.0315582	0.074649	1	4098	lowrisk
GO_REGULATION_OF_EPIDERMAL_CELL_DIFFERENTIATION	55	-0.539982	-1.46848	0.0315582	0.117098	1	4838	lowrisk
GO_REGULATION_OF_T_CELL_CYTOKINE_PRODUCTION	32	-0.664222	-1.50387	0.0316206	0.101469	1	4244	lowrisk
GO_NEURAL_TUBE_DEVELOPMENT	159	-0.412069	-1.48767	0.0316206	0.108197	1	5476	lowrisk
GO_PROSTATE_GLAND_DEVELOPMENT	49	-0.534726	-1.4553	0.0316206	0.123163	1	3846	lowrisk
GO_MAINTENANCE_OF_PROTEIN_LOCALIZATION_IN_ORGANELLE	42	-0.405074	-1.59609	0.0316832	0.0733539	0.999	3809	lowrisk
GO_GERMINAL_CENTER_FORMATION	15	-0.666727	-1.52252	0.0318091	0.0954819	1	1149	lowrisk
GO_REGULATION_OF_INSULIN_LIKE_GROWTH_FACTOR_RECEPTOR_SIGNALING_PATHWAY	22	-0.595399	-1.45537	0.0318725	0.123202	1	3341	lowrisk
GO_LACTATION	45	-0.516906	-1.55217	0.0318949	0.0856837	1	6528	lowrisk
GO_PROGRAMMED_NECROTIC_CELL_DEATH	40	-0.583625	-1.5455	0.0319361	0.0874295	1	3792	lowrisk
GO_REGULATION_OF_INTRACELLULAR_ESTROGEN_RECEPTOR_SIGNALING_PATHWAY	33	-0.533552	-1.58508	0.032	0.0753962	1	4206	lowrisk
GO_MUCOPOLYSACCHARIDE_METABOLIC_PROCESS	106	-0.428347	-1.47554	0.032	0.113798	1	4269	lowrisk
GO_PHOSPHATIDYLINOSITOL_PHOSPHORYLATION	55	-0.455051	-1.55242	0.0320641	0.0855705	1	2225	lowrisk
GO_NEGATIVE_REGULATION_OF_ANIMAL_ORGAN_MORPHOGENESIS	34	-0.541601	-1.41787	0.0321285	0.142805	1	2616	lowrisk
GO_POSITIVE_T_CELL_SELECTION	35	-0.671989	-1.50632	0.0321932	0.100868	1	1325	lowrisk
GO_VITAMIN_BIOSYNTHETIC_PROCESS	20	-0.68231	-1.54844	0.0322581	0.0866843	1	2138	lowrisk
GO_T_CELL_CYTOKINE_PRODUCTION	43	-0.639905	-1.51908	0.0323232	0.096862	1	4352	lowrisk
GO_NEURAL_TUBE_FORMATION	104	-0.414812	-1.48946	0.0323887	0.107354	1	4376	lowrisk
GO_MITOTIC_RECOMBINATION	21	-0.617004	-1.61908	0.0325048	0.0671197	0.998	6209	lowrisk
GO_NEGATIVE_REGULATION_OF_SPROUTING_ANGIOGENESIS	27	-0.590203	-1.54652	0.0325203	0.0872086	1	3277	lowrisk
GO_POSITIVE_REGULATION_OF_ENDOTHELIAL_CELL_MIGRATION	94	-0.464679	-1.5438	0.0325866	0.0879238	1	4009	lowrisk
GO_GROWTH_PLATE_CARTILAGE_DEVELOPMENT	19	-0.635722	-1.51039	0.0325866	0.0999964	1	3579	lowrisk
GO_PROTEIN_LOCALIZATION_TO_MITOCHONDRION	130	-0.288609	-1.61057	0.0326531	0.0689125	0.998	3792	lowrisk
GO_POSITIVE_REGULATION_OF_LYMPHOCYTE_MIGRATION	37	-0.657832	-1.49777	0.0327198	0.103802	1	2814	lowrisk
GO_POSITIVE_REGULATION_OF_MAST_CELL_ACTIVATION	21	-0.613428	-1.47673	0.0327869	0.113299	1	2036	lowrisk
GO_REGULATION_OF_UBIQUITIN_DEPENDENT_PROTEIN_CATABOLIC_PROCESS	149	-0.278068	-1.50772	0.0328185	0.100485	1	2997	lowrisk
GO_MRNA_TRANSCRIPTION	17	-0.59153	-1.61739	0.0330739	0.0672833	0.998	4380	lowrisk
GO_TRANSPOSITION	26	-0.615914	-1.52636	0.0330739	0.0938447	1	3479	lowrisk
GO_DNA_REPLICATION_INDEPENDENT_NUCLEOSOME_ORGANIZATION	31	-0.747049	-1.57652	0.0331384	0.077308	1	1979	lowrisk
GO_NEGATIVE_REGULATION_OF_CELLULAR_AMIDE_METABOLIC_PROCESS	141	-0.296915	-1.50976	0.0331384	0.100298	1	5522	lowrisk
GO_CELLULAR_RESPONSE_TO_GROWTH_HORMONE_STIMULUS	25	-0.56604	-1.50317	0.0331384	0.101625	1	4580	lowrisk
GO_REGULATION_OF_BIOMINERALIZATION	87	-0.463915	-1.44309	0.0331384	0.129254	1	4231	lowrisk
GO_REGULATION_OF_TRANSPOSITION	22	-0.640279	-1.49911	0.0332031	0.103207	1	3479	lowrisk
GO_REACTIVE_OXYGEN_SPECIES_METABOLIC_PROCESS	253	-0.449079	-1.4886	0.0332031	0.107763	1	4013	lowrisk
GO_REGULATION_OF_CENTROSOME_CYCLE	52	-0.531254	-1.71396	0.0332681	0.0595253	0.965	2973	lowrisk
GO_POSITIVE_REGULATION_OF_TELOMERE_MAINTENANCE	46	-0.394285	-1.61315	0.0333333	0.0680626	0.998	856	lowrisk
GO_EMBRYONIC_FORELIMB_MORPHOGENESIS	32	-0.615428	-1.46683	0.0333988	0.117645	1	1872	lowrisk
GO_NEGATIVE_REGULATION_OF_POSTTRANSCRIPTIONAL_GENE_SILENCING	22	-0.582782	-1.53946	0.0334728	0.0894435	1	4669	lowrisk
GO_POSITIVE_REGULATION_OF_EPIDERMAL_CELL_DIFFERENTIATION	22	-0.598602	-1.46828	0.0335821	0.117053	1	3532	lowrisk
GO_NEGATIVE_REGULATION_OF_COAGULATION	52	-0.611496	-1.49625	0.0337302	0.104417	1	4099	lowrisk
GO_FACE_DEVELOPMENT	47	-0.466233	-1.51544	0.0338983	0.0982425	1	3083	lowrisk
GO_REGULATION_OF_MYOBLAST_FUSION	20	-0.666931	-1.53401	0.0339321	0.0915182	1	3022	lowrisk
GO_REGULATION_OF_RHO_PROTEIN_SIGNAL_TRANSDUCTION	78	-0.442661	-1.46517	0.0339321	0.118419	1	4169	lowrisk
GO_REGULATION_OF_REACTIVE_OXYGEN_SPECIES_BIOSYNTHETIC_PROCESS	86	-0.501123	-1.52517	0.034	0.0945542	1	4217	lowrisk
GO_SUPEROXIDE_METABOLIC_PROCESS	68	-0.555022	-1.50062	0.034	0.102412	1	2863	lowrisk
GO_REGULATION_OF_CELL_SHAPE	145	-0.44252	-1.54533	0.0341365	0.0874457	1	4716	lowrisk
GO_MITOTIC_SISTER_CHROMATID_COHESION	20	-0.578022	-1.5836	0.0342742	0.0753879	1	3943	lowrisk
GO_POSITIVE_REGULATION_OF_TYROSINE_PHOSPHORYLATION_OF_STAT_PROTEIN	66	-0.558257	-1.44302	0.0343434	0.1292	1	4681	lowrisk
GO_NEGATIVE_REGULATION_OF_T_CELL_MEDIATED_IMMUNITY	19	-0.720671	-1.48066	0.034413	0.1114	1	857	lowrisk
GO_REGULATION_OF_MAMMARY_GLAND_EPITHELIAL_CELL_PROLIFERATION	16	-0.64346	-1.53983	0.0344168	0.0892498	1	592	lowrisk
GO_REGULATION_OF_LAMELLIPODIUM_ASSEMBLY	32	-0.524868	-1.50645	0.0346154	0.100874	1	6838	lowrisk
GO_NEGATIVE_REGULATION_OF_I_KAPPAB_KINASE_NF_KAPPAB_SIGNALING	44	-0.530894	-1.61921	0.0346232	0.0673239	0.998	3601	lowrisk
GO_REGULATION_OF_GRANULOCYTE_CHEMOTAXIS	46	-0.617735	-1.51607	0.0346232	0.0979084	1	2098	lowrisk
GO_NEGATIVE_REGULATION_OF_MEIOTIC_CELL_CYCLE	16	-0.680388	-1.50624	0.0346232	0.100845	1	3116	lowrisk
GO_AORTA_DEVELOPMENT	55	-0.492627	-1.54079	0.034749	0.088826	1	3980	lowrisk
GO_POSITIVE_REGULATION_OF_LAMELLIPODIUM_ASSEMBLY	23	-0.576546	-1.50122	0.034749	0.102327	1	6838	lowrisk
GO_CARDIAC_SEPTUM_DEVELOPMENT	108	-0.432059	-1.46344	0.0348162	0.119231	1	2731	lowrisk
GO_PULMONARY_VALVE_MORPHOGENESIS	17	-0.651365	-1.51752	0.0348837	0.097429	1	4379	lowrisk
GO_CILIARY_BASAL_BODY_PLASMA_MEMBRANE_DOCKING	85	-0.442809	-1.69554	0.0350195	0.0610084	0.976	4569	lowrisk
GO_INTERLEUKIN_17_PRODUCTION	32	-0.664044	-1.50328	0.0350195	0.10162	1	3010	lowrisk
GO_REGULATION_OF_NUCLEASE_ACTIVITY	22	-0.635484	-1.59698	0.0353635	0.0731724	0.999	3625	lowrisk
GO_ACUTE_PHASE_RESPONSE	47	-0.618018	-1.45966	0.0353635	0.121153	1	5007	lowrisk
GO_TETRAHYDROFOLATE_METABOLIC_PROCESS	17	-0.527758	-1.5015	0.0354167	0.10219	1	4413	lowrisk
GO_POST_EMBRYONIC_ANIMAL_ORGAN_DEVELOPMENT	15	-0.617127	-1.5095	0.0356436	0.100295	1	5923	lowrisk
GO_CELLULAR_EXTRAVASATION	65	-0.58463	-1.49291	0.0357143	0.106014	1	3240	lowrisk
GO_REGULATION_OF_NATURAL_KILLER_CELL_MEDIATED_IMMUNITY	43	-0.665118	-1.48906	0.0357143	0.107483	1	4352	lowrisk
GO_REGULATION_OF_ENDOTHELIAL_CELL_MIGRATION	152	-0.447299	-1.50869	0.0357853	0.100066	1	4009	lowrisk
GO_APPENDAGE_DEVELOPMENT	172	-0.466785	-1.48689	0.0358491	0.108429	1	3617	lowrisk
GO_POSTREPLICATION_REPAIR	47	-0.507947	-1.67741	0.0358566	0.0618495	0.986	6807	lowrisk
GO_NEGATIVE_REGULATION_OF_EXTRINSIC_APOPTOTIC_SIGNALING_PATHWAY_VIA_DEATH_DOMAIN_RECEPTORS	39	-0.58274	-1.58434	0.0359281	0.0755597	1	4193	lowrisk
GO_NEPHRON_TUBULE_EPITHELIAL_CELL_DIFFERENTIATION	15	-0.677382	-1.49481	0.0361217	0.10506	1	3803	lowrisk
GO_REGULATION_OF_SMALL_GTPASE_MEDIATED_SIGNAL_TRANSDUCTION	306	-0.374336	-1.49713	0.0361446	0.103928	1	3858	lowrisk
GO_INDOLALKYLAMINE_METABOLIC_PROCESS	16	-0.658231	-1.46064	0.0363985	0.120802	1	2863	lowrisk
GO_THYMUS_DEVELOPMENT	45	-0.507249	-1.52633	0.0365385	0.0937742	1	2927	lowrisk
GO_FEMALE_MEIOTIC_NUCLEAR_DIVISION	26	-0.677513	-1.6092	0.0366795	0.0691126	0.998	2160	lowrisk
GO_POSITIVE_REGULATION_OF_ESTABLISHMENT_OF_PROTEIN_LOCALIZATION	368	-0.371399	-1.46278	0.0368852	0.119539	1	4012	lowrisk
GO_REGULATION_OF_NATURAL_KILLER_CELL_ACTIVATION	34	-0.611637	-1.50457	0.0368932	0.101446	1	3373	lowrisk
GO_POSITIVE_REGULATION_OF_PROTEIN_KINASE_B_SIGNALING	163	-0.462909	-1.45478	0.036961	0.123348	1	3794	lowrisk
GO_RESPONSE_TO_RADIATION	409	-0.346105	-1.4348	0.0371094	0.133882	1	4971	lowrisk
GO_ANTIGEN_PROCESSING_AND_PRESENTATION_OF_ENDOGENOUS_ANTIGEN	24	-0.705824	-1.55662	0.037182	0.0841187	1	4908	lowrisk
GO_INTERLEUKIN_6_MEDIATED_SIGNALING_PATHWAY	22	-0.595367	-1.50769	0.0373281	0.100321	1	4217	lowrisk
GO_RESPONSE_TO_FUNGUS	49	-0.563702	-1.44913	0.0373281	0.126657	1	4607	lowrisk
GO_NEGATIVE_REGULATION_OF_REPRODUCTIVE_PROCESS	55	-0.499115	-1.37894	0.0377359	0.168018	1	3812	lowrisk
GO_REGULATION_OF_UBIQUITIN_PROTEIN_TRANSFERASE_ACTIVITY	53	-0.462802	-1.66799	0.0377734	0.063065	0.988	4585	lowrisk
GO_POSITIVE_REGULATION_OF_EPITHELIAL_CELL_MIGRATION	137	-0.442944	-1.52788	0.0378486	0.0929775	1	4009	lowrisk
GO_KINETOCHORE_ORGANIZATION	18	-0.861826	-1.44779	0.0378486	0.127333	1	1979	lowrisk
GO_PYRIMIDINE_CONTAINING_COMPOUND_CATABOLIC_PROCESS	37	-0.554632	-1.51741	0.0380228	0.0974103	1	1256	lowrisk
GO_REGULATION_OF_ACTIN_FILAMENT_BASED_PROCESS	365	-0.387933	-1.48037	0.0381526	0.111522	1	4859	lowrisk
GO_POSITIVE_REGULATION_OF_T_CELL_MEDIATED_CYTOTOXICITY	26	-0.686961	-1.502	0.0385396	0.102177	1	3401	lowrisk
GO_VENTRICULAR_TRABECULA_MYOCARDIUM_MORPHOGENESIS	15	-0.575016	-1.54741	0.0386965	0.0870015	1	2466	lowrisk
GO_MALE_SEX_DIFFERENTIATION	157	-0.390893	-1.34436	0.0387597	0.190775	1	2706	lowrisk
GO_POSITIVE_REGULATION_OF_LAMELLIPODIUM_ORGANIZATION	30	-0.520791	-1.48307	0.038835	0.110506	1	4889	lowrisk
GO_MEMBRANE_PROTEIN_INTRACELLULAR_DOMAIN_PROTEOLYSIS	18	-0.578102	-1.67062	0.0388548	0.0627556	0.988	6851	lowrisk
GO_REGULATION_OF_ENDOTHELIAL_CELL_DIFFERENTIATION	34	-0.536324	-1.54165	0.0389105	0.0886149	1	3206	lowrisk
GO_REGULATION_OF_MACROPHAGE_CHEMOTAXIS	28	-0.598864	-1.46618	0.0389105	0.117973	1	2098	lowrisk
GO_MAMMARY_GLAND_EPITHELIAL_CELL_DIFFERENTIATION	17	-0.602457	-1.47518	0.0389864	0.113822	1	5085	lowrisk
GO_MONONUCLEAR_CELL_DIFFERENTIATION	35	-0.557273	-1.53833	0.0392157	0.0898185	1	3773	lowrisk
GO_POSITIVE_REGULATION_OF_NITRIC_OXIDE_METABOLIC_PROCESS	40	-0.599454	-1.5417	0.0395257	0.0886767	1	4667	lowrisk
GO_PEPTIDYL_LYSINE_MODIFICATION	345	-0.275196	-1.4702	0.0396226	0.115906	1	5078	lowrisk
GO_HOMOTYPIC_CELL_CELL_ADHESION	82	-0.526717	-1.54959	0.0396975	0.0863898	1	2957	lowrisk
GO_TELOMERE_CAPPING	35	-0.438691	-1.639	0.0397614	0.0633656	0.994	2234	lowrisk
GO_MEGAKARYOCYTE_DIFFERENTIATION	57	-0.451767	-1.52158	0.0397614	0.0959309	1	3785	lowrisk
GO_CARBOHYDRATE_DERIVATIVE_CATABOLIC_PROCESS	183	-0.401745	-1.42664	0.0397614	0.138352	1	3777	lowrisk
GO_DENDRITIC_CELL_MIGRATION	29	-0.744144	-1.49241	0.0398406	0.106142	1	2019	lowrisk
GO_POSITIVE_REGULATION_OF_PROTEIN_CONTAINING_COMPLEX_ASSEMBLY	229	-0.374969	-1.51891	0.0399202	0.0967995	1	3834	lowrisk
GO_POSITIVE_REGULATION_OF_PEPTIDYL_LYSINE_ACETYLATION	32	-0.466212	-1.50354	0.0399202	0.101575	1	2465	lowrisk
GO_CYTOPLASMIC_SEQUESTERING_OF_PROTEIN	21	-0.443246	-1.59656	0.040153	0.0733205	0.999	6240	lowrisk
GO_RESPONSE_TO_CHEMOKINE	90	-0.648129	-1.51411	0.0401606	0.0988108	1	4053	lowrisk
GO_POSITIVE_REGULATION_OF_INTERLEUKIN_10_PRODUCTION	36	-0.692634	-1.5062	0.0401606	0.100794	1	1983	lowrisk
GO_CELLULAR_RESPONSE_TO_DSRNA	20	-0.597935	-1.58432	0.0402414	0.0754764	1	3710	lowrisk
GO_REGULATION_OF_CELLULAR_PROTEIN_CATABOLIC_PROCESS	238	-0.261557	-1.48308	0.0402414	0.110591	1	2829	lowrisk
GO_PROTEIN_LOCALIZATION_TO_CHROMOSOME_CENTROMERIC_REGION	17	-0.811578	-1.47299	0.0402414	0.114906	1	1300	lowrisk
GO_RESPONSE_TO_ESTRADIOL	136	-0.387604	-1.34971	0.0402414	0.187358	1	3132	lowrisk
GO_POSITIVE_REGULATION_OF_PEPTIDASE_ACTIVITY	184	-0.410318	-1.47059	0.0403226	0.115683	1	4720	lowrisk
GO_OSTEOCLAST_DIFFERENTIATION	92	-0.523443	-1.50942	0.0404858	0.100101	1	3660	lowrisk
GO_MYELOID_DENDRITIC_CELL_DIFFERENTIATION	17	-0.660755	-1.48036	0.0404858	0.111443	1	2981	lowrisk
GO_REGULATION_OF_PROTEIN_CONTAINING_COMPLEX_ASSEMBLY	398	-0.332875	-1.49114	0.040568	0.106783	1	4889	lowrisk
GO_CORTICAL_ACTIN_CYTOSKELETON_ORGANIZATION	37	-0.474832	-1.56947	0.040619	0.0794261	1	5551	lowrisk
GO_TISSUE_MIGRATION	281	-0.422281	-1.48681	0.0406504	0.108324	1	4027	lowrisk
GO_REGULATION_OF_CELLULAR_EXTRAVASATION	32	-0.650019	-1.51172	0.040856	0.0995253	1	2499	lowrisk
GO_CELLULAR_RESPONSE_TO_HEAT	116	-0.343556	-1.58459	0.0408998	0.0755024	1	5830	lowrisk
GO_PLACENTA_BLOOD_VESSEL_DEVELOPMENT	31	-0.512945	-1.54333	0.0408998	0.0881713	1	4478	lowrisk
GO_CELLULAR_RESPONSE_TO_LOW_DENSITY_LIPOPROTEIN_PARTICLE_STIMULUS	19	-0.614536	-1.53101	0.0408998	0.0923332	1	2811	lowrisk
GO_REGULATION_OF_INTRACELLULAR_PROTEIN_TRANSPORT	240	-0.305446	-1.51307	0.0408998	0.0989659	1	3792	lowrisk
GO_SECONDARY_PALATE_DEVELOPMENT	24	-0.604371	-1.53046	0.0409357	0.0924936	1	2927	lowrisk
GO_VASCULOGENESIS	77	-0.455225	-1.48227	0.0409357	0.110487	1	5388	lowrisk
GO_RECEPTOR_BIOSYNTHETIC_PROCESS	26	-0.572294	-1.52943	0.0410156	0.0927985	1	4867	lowrisk
GO_EXECUTION_PHASE_OF_APOPTOSIS	78	-0.413997	-1.40168	0.0410678	0.15407	1	3959	lowrisk
GO_CELL_CELL_SIGNALING_BY_WNT	485	-0.31347	-1.38967	0.0412574	0.1605	1	4519	lowrisk
GO_DNA_REPLICATION_INITIATION	29	-0.706971	-1.57919	0.0414201	0.0766207	1	4247	lowrisk
GO_NEGATIVE_REGULATION_OF_CELLULAR_CATABOLIC_PROCESS	230	-0.311901	-1.47534	0.0414201	0.113766	1	5031	lowrisk
GO_NEGATIVE_REGULATION_OF_LIPID_STORAGE	21	-0.623957	-1.55703	0.041502	0.0844809	1	3151	lowrisk
GO_PROTEIN_LOCALIZATION_TO_MICROTUBULE_ORGANIZING_CENTER	30	-0.520184	-1.60378	0.0416667	0.0711324	0.998	4060	lowrisk
GO_MACROPHAGE_MIGRATION	52	-0.594595	-1.49355	0.0418327	0.105852	1	2325	lowrisk
GO_DENDRITIC_CELL_CHEMOTAXIS	24	-0.749659	-1.48649	0.0418327	0.108481	1	2019	lowrisk
GO_REGULATION_OF_TRANSMEMBRANE_RECEPTOR_PROTEIN_SERINE_THREONINE_KINASE_SIGNALING_PATHWAY	231	-0.384596	-1.38832	0.0419048	0.161477	1	3305	lowrisk
GO_LYMPH_VESSEL_DEVELOPMENT	26	-0.651404	-1.51358	0.042	0.0989399	1	3206	lowrisk
GO_MUSCLE_ORGAN_MORPHOGENESIS	79	-0.435059	-1.34587	0.0420842	0.189968	1	2957	lowrisk
GO_ERYTHROCYTE_HOMEOSTASIS	116	-0.413082	-1.54308	0.0421456	0.0881791	1	6139	lowrisk
GO_RESPONSE_TO_NITRIC_OXIDE	19	-0.592717	-1.48299	0.0421687	0.110394	1	3022	lowrisk
GO_CELL_PROLIFERATION_INVOLVED_IN_KIDNEY_DEVELOPMENT	20	-0.58585	-1.48532	0.0423077	0.109294	1	3070	lowrisk
GO_MODULATION_BY_HOST_OF_SYMBIONT_PROCESS	59	-0.485812	-1.53818	0.0423387	0.0898383	1	3509	lowrisk
GO_MAINTENANCE_OF_LOCATION	301	-0.385239	-1.44157	0.0423387	0.129939	1	2764	lowrisk
GO_POSITIVE_REGULATION_OF_SMALL_GTPASE_MEDIATED_SIGNAL_TRANSDUCTION	73	-0.439512	-1.38699	0.0424242	0.162501	1	3307	lowrisk
GO_NUCLEOSIDE_SALVAGE	15	-0.589712	-1.56966	0.0430528	0.0794839	1	1256	lowrisk
GO_REGULATION_OF_MONOOXYGENASE_ACTIVITY	56	-0.485577	-1.48728	0.0430528	0.108322	1	4667	lowrisk
GO_NEGATIVE_REGULATION_OF_ENDOTHELIAL_CELL_APOPTOTIC_PROCESS	28	-0.590019	-1.52099	0.0431211	0.0960915	1	3447	lowrisk
GO_REGULATION_OF_MITOCHONDRION_ORGANIZATION	178	-0.290038	-1.46398	0.0432099	0.118991	1	4624	lowrisk
GO_RESPONSE_TO_STEROID_HORMONE	325	-0.377598	-1.3616	0.0432099	0.179397	1	4272	lowrisk
GO_REGULATION_OF_MEIOTIC_NUCLEAR_DIVISION	32	-0.560579	-1.41395	0.0433071	0.145632	1	2480	lowrisk
GO_RESPONSE_TO_PROTOZOAN	25	-0.698591	-1.47536	0.0433925	0.113846	1	2981	lowrisk
GO_PROTEIN_DEPOLYMERIZATION	102	-0.3741	-1.44447	0.0434783	0.128617	1	1927	lowrisk
GO_FC_EPSILON_RECEPTOR_SIGNALING_PATHWAY	111	-0.45589	-1.72496	0.0436508	0.0603742	0.96	2970	lowrisk
GO_INTERLEUKIN_1_MEDIATED_SIGNALING_PATHWAY	100	-0.431474	-1.61928	0.043659	0.067383	0.998	2224	lowrisk
GO_CELLULAR_RESPONSE_TO_LEPTIN_STIMULUS	19	-0.578502	-1.479	0.0437376	0.1121	1	2710	lowrisk
GO_REGULATION_OF_VASCULAR_ENDOTHELIAL_GROWTH_FACTOR_RECEPTOR_SIGNALING_PATHWAY	28	-0.538579	-1.50121	0.0438247	0.102241	1	3277	lowrisk
GO_MYELOID_CELL_DEVELOPMENT	64	-0.471581	-1.51068	0.0440613	0.0998722	1	4886	lowrisk
GO_ROOF_OF_MOUTH_DEVELOPMENT	89	-0.470111	-1.44582	0.0440613	0.12818	1	3041	lowrisk
GO_ESTABLISHMENT_OF_SPINDLE_ORIENTATION	33	-0.504534	-1.54139	0.0440882	0.0886024	1	3778	lowrisk
GO_CHROMATIN_REMODELING	175	-0.39583	-1.5913	0.0441459	0.0745293	0.999	5038	lowrisk
GO_HISTONE_H3_K9_MODIFICATION	47	-0.434495	-1.52176	0.044316	0.0958865	1	5144	lowrisk
GO_EXTRACELLULAR_MATRIX_ASSEMBLY	41	-0.479958	-1.46348	0.044316	0.119299	1	4003	lowrisk
GO_REGULATION_OF_ACTOMYOSIN_STRUCTURE_ORGANIZATION	92	-0.41602	-1.49768	0.0444444	0.103767	1	4819	lowrisk
GO_NEGATIVE_REGULATION_OF_PROTEASOMAL_UBIQUITIN_DEPENDENT_PROTEIN_CATABOLIC_PROCESS	31	-0.374417	-1.56403	0.0445344	0.0813103	1	463	lowrisk
GO_REGULATION_OF_LEUKOCYTE_ADHESION_TO_VASCULAR_ENDOTHELIAL_CELL	26	-0.650231	-1.49112	0.0445736	0.10671	1	2499	lowrisk
GO_REGULATION_OF_INTRACELLULAR_STEROID_HORMONE_RECEPTOR_SIGNALING_PATHWAY	69	-0.391364	-1.50447	0.0446247	0.101335	1	3803	lowrisk
GO_BASEMENT_MEMBRANE_ORGANIZATION	30	-0.526729	-1.46845	0.0447154	0.11704	1	3824	lowrisk
GO_AMINOGLYCAN_BIOSYNTHETIC_PROCESS	112	-0.418494	-1.40136	0.0447154	0.154263	1	4148	lowrisk
GO_GLAND_MORPHOGENESIS	124	-0.443327	-1.42405	0.0447471	0.139948	1	4819	lowrisk
GO_APPENDAGE_MORPHOGENESIS	143	-0.475044	-1.4571	0.0448598	0.122456	1	3170	lowrisk
GO_NEGATIVE_REGULATION_OF_CELL_SUBSTRATE_JUNCTION_ORGANIZATION	17	-0.545229	-1.54912	0.044898	0.0863911	1	3646	lowrisk
GO_PEPTIDYL_THREONINE_MODIFICATION	115	-0.352279	-1.43967	0.044898	0.130999	1	3033	lowrisk
GO_MAMMARY_GLAND_EPITHELIUM_DEVELOPMENT	70	-0.446792	-1.39847	0.0450098	0.155782	1	4197	lowrisk
GO_REGULATION_OF_DOUBLE_STRAND_BREAK_REPAIR_VIA_HOMOLOGOUS_RECOMBINATION	37	-0.548953	-1.55436	0.045098	0.0847825	1	2121	lowrisk
GO_NEGATIVE_REGULATION_OF_OXIDATIVE_STRESS_INDUCED_NEURON_DEATH	17	-0.615869	-1.54628	0.045098	0.0872788	1	2829	lowrisk
GO_POSITIVE_REGULATION_OF_MUSCLE_CELL_DIFFERENTIATION	83	-0.411235	-1.40723	0.0451745	0.149624	1	2791	lowrisk
GO_REGULATION_OF_PROTEIN_IMPORT	59	-0.388509	-1.43295	0.0452756	0.134803	1	4060	lowrisk
GO_REGULATION_OF_HOMOTYPIC_CELL_CELL_ADHESION	28	-0.574556	-1.4625	0.0453649	0.119645	1	2662	lowrisk
GO_REGULATION_OF_EPIDERMIS_DEVELOPMENT	80	-0.490054	-1.41522	0.0454545	0.144762	1	4838	lowrisk
GO_THYMOCYTE_APOPTOTIC_PROCESS	17	-0.596054	-1.45767	0.0455446	0.122186	1	4894	lowrisk
GO_HISTONE_MONOUBIQUITINATION	29	-0.436393	-1.65662	0.0456349	0.0638773	0.992	1823	lowrisk
GO_CELL_MIGRATION_INVOLVED_IN_SPROUTING_ANGIOGENESIS	52	-0.541224	-1.52899	0.045738	0.0928651	1	4660	lowrisk
GO_COMPLEMENT_ACTIVATION_ALTERNATIVE_PATHWAY	15	-0.711297	-1.47119	0.0458167	0.115559	1	2693	lowrisk
GO_REGULATION_OF_PROTEIN_CONTAINING_COMPLEX_DISASSEMBLY	107	-0.344933	-1.41215	0.0461216	0.146582	1	3802	lowrisk
GO_POSITIVE_REGULATION_OF_PROTEOLYSIS	340	-0.350707	-1.45882	0.0461847	0.12165	1	4720	lowrisk
GO_ACTIN_POLYMERIZATION_OR_DEPOLYMERIZATION	194	-0.364589	-1.44662	0.0462185	0.127681	1	4850	lowrisk
GO_NON_CANONICAL_WNT_SIGNALING_PATHWAY	147	-0.368814	-1.47786	0.0462428	0.112606	1	3238	lowrisk
GO_EMBRYONIC_CAMERA_TYPE_EYE_DEVELOPMENT	39	-0.519814	-1.50878	0.0465116	0.10017	1	6771	lowrisk
GO_CELL_DEATH_IN_RESPONSE_TO_HYDROGEN_PEROXIDE	24	-0.535107	-1.54626	0.0466531	0.087203	1	3601	lowrisk
GO_NEGATIVE_REGULATION_OF_GENE_EXPRESSION_EPIGENETIC	57	-0.454171	-1.58479	0.046875	0.0754739	1	5702	lowrisk
GO_POSITIVE_REGULATION_OF_STRIATED_MUSCLE_CELL_DIFFERENTIATION	55	-0.489541	-1.41345	0.0469388	0.145811	1	2791	lowrisk
GO_PLASMA_LIPOPROTEIN_PARTICLE_CLEARANCE	51	-0.480365	-1.43982	0.0472441	0.131063	1	2795	lowrisk
GO_ANTIGEN_PROCESSING_AND_PRESENTATION_OF_EXOGENOUS_PEPTIDE_ANTIGEN_VIA_MHC_CLASS_I	80	-0.559319	-1.60212	0.0473373	0.0715783	0.998	6378	lowrisk
GO_DNA_LIGATION	16	-0.592994	-1.54389	0.0474308	0.0879594	1	5147	lowrisk
GO_DENDRITIC_CELL_DIFFERENTIATION	42	-0.633804	-1.51616	0.0474308	0.0979144	1	3296	lowrisk
GO_INTERACTION_WITH_SYMBIONT	88	-0.459305	-1.41681	0.0475248	0.14356	1	4542	lowrisk
GO_MULTI_MULTICELLULAR_ORGANISM_PROCESS	213	-0.425532	-1.37305	0.0475248	0.171858	1	3386	lowrisk
GO_NEGATIVE_REGULATION_OF_EPITHELIAL_CELL_APOPTOTIC_PROCESS	40	-0.514123	-1.47252	0.047817	0.114935	1	4161	lowrisk
GO_REGULATION_OF_DNA_TEMPLATED_TRANSCRIPTION_INITIATION	45	-0.360737	-1.46151	0.0479042	0.120392	1	6528	lowrisk
GO_POSITIVE_REGULATION_OF_MYOTUBE_DIFFERENTIATION	30	-0.574322	-1.42289	0.0480962	0.140443	1	2791	lowrisk
GO_POSITIVE_REGULATION_OF_ERBB_SIGNALING_PATHWAY	35	-0.511158	-1.43752	0.0481172	0.132296	1	4060	lowrisk
GO_NEGATIVE_REGULATION_OF_OSTEOCLAST_DIFFERENTIATION	28	-0.57501	-1.49055	0.0481928	0.106885	1	2644	lowrisk
GO_NUCLEOTIDE_EXCISION_REPAIR_DNA_GAP_FILLING	23	-0.561501	-1.57733	0.0482897	0.0772481	1	8082	lowrisk
GO_REGULATION_OF_ANOIKIS	23	-0.569208	-1.5698	0.0482897	0.0795761	1	1390	lowrisk
GO_BLASTOCYST_GROWTH	19	-0.564197	-1.49572	0.0483871	0.104547	1	2255	lowrisk
GO_NEGATIVE_REGULATION_OF_ERK1_AND_ERK2_CASCADE	69	-0.464743	-1.48686	0.0483871	0.108368	1	3151	lowrisk
GO_POSITIVE_REGULATION_OF_TRANSCRIPTION_REGULATORY_REGION_DNA_BINDING	22	-0.612871	-1.47065	0.0484496	0.115736	1	4624	lowrisk
GO_POSITIVE_REGULATION_OF_ERYTHROCYTE_DIFFERENTIATION	29	-0.499344	-1.56037	0.0484848	0.0829527	1	7201	lowrisk
GO_POSITIVE_REGULATION_OF_INTERLEUKIN_4_PRODUCTION	24	-0.66668	-1.47876	0.048583	0.112202	1	3296	lowrisk
GO_POSITIVE_REGULATION_OF_OXIDOREDUCTASE_ACTIVITY	53	-0.468159	-1.43028	0.048583	0.136718	1	2138	lowrisk
GO_PROTEIN_N_LINKED_GLYCOSYLATION	71	-0.320828	-1.48444	0.0487329	0.109583	1	7956	lowrisk
GO_RESPONSE_TO_INTERLEUKIN_6	42	-0.512715	-1.44267	0.0487329	0.129415	1	4217	lowrisk
GO_TROPHECTODERMAL_CELL_DIFFERENTIATION	15	-0.618536	-1.48306	0.0487805	0.110431	1	2007	lowrisk
GO_HISTONE_H3_K9_METHYLATION	37	-0.470391	-1.52843	0.0489642	0.092755	1	5144	lowrisk
GO_NUCLEOTIDE_EXCISION_REPAIR_PREINCISION_COMPLEX_STABILIZATION	21	-0.424332	-1.5771	0.0491159	0.0773002	1	6807	lowrisk
GO_NEGATIVE_REGULATION_OF_STEROID_METABOLIC_PROCESS	24	-0.576786	-1.45847	0.0492126	0.121666	1	2937	lowrisk
GO_REGULATION_OF_EPITHELIAL_CELL_MIGRATION	214	-0.413956	-1.44005	0.0492813	0.130916	1	4009	lowrisk
GO_POSITIVE_REGULATION_OF_P38MAPK_CASCADE	24	-0.592673	-1.52369	0.0494071	0.0949718	1	2822	lowrisk
GO_NON_RECOMBINATIONAL_REPAIR	69	-0.452693	-1.68187	0.0496032	0.0609425	0.986	6131	lowrisk
GO_T_CELL_LINEAGE_COMMITMENT	27	-0.624913	-1.44478	0.0496032	0.128666	1	4352	lowrisk
GO_ACTIVATION_OF_GTPASE_ACTIVITY	99	-0.387687	-1.39994	0.05	0.15489	1	3646	lowrisk
HALLMARK_G2M_CHECKPOINT	184	-0.702437	-1.65935	0.0304762	0.0442232	0.279	3664	lowrisk
HALLMARK_UNFOLDED_PROTEIN_RESPONSE	106	-0.325342	-1.66943	0.0645161	0.045454	0.266	7166	lowrisk
HALLMARK_ALLOGRAFT_REJECTION	195	-0.734654	-1.67724	0.0020202	0.0456205	0.256	2712	lowrisk
HALLMARK_DNA_REPAIR	140	-0.395925	-1.68386	0.0525253	0.0456554	0.244	6860	lowrisk
HALLMARK_HYPOXIA	190	-0.509034	-1.6595	0.00214133	0.04668	0.279	4072	lowrisk
HALLMARK_TNFA_SIGNALING_VIA_NFKB	197	-0.678782	-1.68925	0.00828157	0.0468695	0.237	4058	lowrisk
HALLMARK_E2F_TARGETS	187	-0.695637	-1.63524	0.0252918	0.0496196	0.32	3660	lowrisk
HALLMARK_COAGULATION	136	-0.628655	-1.69201	0	0.0499033	0.235	2487	lowrisk
HALLMARK_INFLAMMATORY_RESPONSE	197	-0.681888	-1.63616	0.00406504	0.0516886	0.319	2712	lowrisk
HALLMARK_INTERFERON_GAMMA_RESPONSE	196	-0.738074	-1.69423	0	0.0534251	0.234	3247	lowrisk
HALLMARK_MTORC1_SIGNALING	192	-0.383478	-1.69843	0.0390144	0.0564733	0.226	4280	lowrisk
HALLMARK_IL6_JAK_STAT3_SIGNALING	87	-0.726711	-1.70422	0	0.0592292	0.218	3305	lowrisk
HALLMARK_UV_RESPONSE_DN	137	-0.470608	-1.59214	0.0203252	0.0628305	0.387	3963	lowrisk
HALLMARK_KRAS_SIGNALING_UP	193	-0.534483	-1.56514	0.0101215	0.0651579	0.422	3006	lowrisk
HALLMARK_COMPLEMENT	195	-0.59398	-1.70605	0.0040404	0.0652036	0.217	3118	lowrisk
HALLMARK_P53_PATHWAY	190	-0.440387	-1.5665	0.0416667	0.0669522	0.419	3943	lowrisk
HALLMARK_INTERFERON_ALPHA_RESPONSE	92	-0.717137	-1.57418	0.0246407	0.067123	0.41	3312	lowrisk
HALLMARK_TGF_BETA_SIGNALING	54	-0.501322	-1.70675	0.012931	0.0730594	0.216	3631	lowrisk
HALLMARK_IL2_STAT5_SIGNALING	194	-0.591112	-1.72247	0.0020284	0.0763179	0.201	4024	lowrisk
HALLMARK_GLYCOLYSIS	196	-0.448239	-1.74108	0	0.0765561	0.178	4063	lowrisk
HALLMARK_CHOLESTEROL_HOMEOSTASIS	72	-0.445136	-1.51087	0.0547945	0.087733	0.495	3117	lowrisk
HALLMARK_ANGIOGENESIS	36	-0.747006	-1.74185	0	0.0916174	0.177	2822	lowrisk
HALLMARK_PI3K_AKT_MTOR_SIGNALING	104	-0.411364	-1.74389	0.01	0.114233	0.176	3962	lowrisk
HALLMARK_EPITHELIAL_MESENCHYMAL_TRANSITION	194	-0.699513	-1.77679	0	0.122546	0.14	3129	lowrisk
HALLMARK_APOPTOSIS	158	-0.622327	-1.81014	0	0.14168	0.105	3423	lowrisk
HALLMARK_MITOTIC_SPINDLE	196	-0.551138	-1.88683	0.013834	0.146838	0.057	3397	lowrisk
HALLMARK_MYC_TARGETS_V1	188	-0.395851	-1.40657	0.198795	0.151249	0.667	8280	lowrisk
HALLMARK_ANDROGEN_RESPONSE	96	-0.384009	-1.39728	0.127835	0.152816	0.679	4058	lowrisk
HALLMARK_ESTROGEN_RESPONSE_LATE	196	-0.437796	-1.36832	0.072	0.163283	0.708	2671	lowrisk
HALLMARK_PROTEIN_SECRETION	95	-0.277293	-1.37118	0.181633	0.167598	0.706	7428	lowrisk
HALLMARK_APICAL_JUNCTION	194	-0.368133	-1.35516	0.0650407	0.168351	0.728	4870	lowrisk
HALLMARK_APICAL_SURFACE	43	-0.434329	-1.27856	0.105368	0.224808	0.807	3824	lowrisk
HALLMARK_REACTIVE_OXYGEN_SPECIES_PATHWAY	45	-0.397078	-1.25364	0.238384	0.240465	0.831	3458	lowrisk
HALLMARK_UV_RESPONSE_UP	152	-0.307265	-1.21546	0.210101	0.260879	0.859	4262	lowrisk
HALLMARK_NOTCH_SIGNALING	32	-0.362017	-1.22197	0.240816	0.261962	0.85	4635	lowrisk
HALLMARK_MYC_TARGETS_V2	58	-0.348268	-1.19793	0.31893	0.26975	0.875	4848	lowrisk
HALLMARK_XENOBIOTIC_METABOLISM	197	-0.348597	-1.15554	0.221757	0.30409	0.9	3060	lowrisk
HALLMARK_WNT_BETA_CATENIN_SIGNALING	42	-0.309787	-1.11834	0.307087	0.334847	0.92	4386	lowrisk
HALLMARK_ESTROGEN_RESPONSE_EARLY	192	-0.323909	-1.10007	0.333333	0.337198	0.931	4718	lowrisk
HALLMARK_PEROXISOME	101	-0.264814	-1.10657	0.305155	0.338318	0.928	5762	lowrisk
HALLMARK_MYOGENESIS	198	-0.323175	-1.0135	0.429436	0.416377	0.967	3003	lowrisk
HALLMARK_ADIPOGENESIS	189	-0.237864	-1.01412	0.425662	0.425623	0.967	3534	lowrisk
HALLMARK_SPERMATOGENESIS	132	-0.329943	-0.993288	0.460606	0.42977	0.971	1320	lowrisk
HALLMARK_HEME_METABOLISM	190	-0.188382	-0.794029	0.735656	0.684435	0.995	6124	lowrisk
HALLMARK_BILE_ACID_METABOLISM	112	-0.23615	-0.741295	0.84322	0.746054	0.997	4303	lowrisk
HALLMARK_OXIDATIVE_PHOSPHORYLATION	182	0.330641	1.26125	0.289855	0.861163	0.855	7523	highrisk
HALLMARK_PANCREAS_BETA_CELLS	40	0.480685	1.23582	0.193416	0.477292	0.87	2024	highrisk
HALLMARK_KRAS_SIGNALING_DN	188	0.320237	0.939284	0.573386	0.80595	0.982	3629	highrisk
HALLMARK_HEDGEHOG_SIGNALING	35	0.265927	0.817101	0.728016	0.805784	0.992	1788	highrisk
HALLMARK_FATTY_ACID_METABOLISM	154	0.190481	0.753889	0.832323	0.736268	0.995	5210	highrisk
