# Supplementary material for: Prognostic value of metal-based ferroptosis and cuproptosis genes and score in lower grade gliomas
Source: Front Immunol. 2025 Sep 2;16:1608077. doi: 10.3389/fimmu.2025.1608077 (PMC12436455; doi:10.3389/fimmu.2025.1608077)
Supplement: Supplementary file 5 [file Table4.xlsx]

## Sheet: Sheet1
Table S4. Correlations between the expression of ICGs and MBFCG score.
Immune	Cor	pvalue
HLA-DPA1	0.576675	1.0265e-46
HLA-DQB1	0.460096	3.4673e-28
LGALS9	0.433949	6.32723e-25
HLA-DRB1	0.535097	2.88031e-39
HLA-DRB5	0.482445	3.31283e-31
LAG3	0.337344	4.30493e-15
HLA-DMB	0.554897	1.10438e-42
ICOS	0.496041	3.72551e-33
TNFSF14	0.49459	6.07381e-33
CTLA4	0.348878	4.22962e-16
KIR3DL2	0.168292	0.000130228
CD274	0.322122	7.95656e-14
CD276	0.657503	1.06498e-64
HLA-C	0.423852	9.69827e-24
HLA-G	0.347014	6.19423e-16
PDCD1	0.499275	1.24328e-33
CD47	-0.179723	4.31241e-05
C10orf54	0.121992	0.0057107
ICOSLG	0.24035	3.66837e-08
IDO1	0.534901	3.10525e-39
CD28	0.412685	1.78651e-22
CD27	0.258075	3.10441e-09
TNFRSF4	0.296482	7.55411e-12
HLA-B	0.491896	1.4953e-32
HLA-A	0.462503	1.67989e-28
HLA-F	0.405709	1.04376e-21
HLA-E	0.472071	8.90349e-30
TNFRSF14	0.316955	2.0647e-13
PDCD1LG2	0.517744	1.87516e-36
HLA-DPB1	0.554359	1.37724e-42
TNFSF4	0.148669	0.000739356
CD80	0.57849	4.58777e-47
CD86	0.441711	7.28347e-26
HLA-DOA	0.558802	2.19856e-43
HLA-DOB	0.32394	5.66498e-14
HLA-DQA1	0.550082	7.85136e-42
SIRPA	-0.366835	9.38906e-18
KIR2DS4	0.18976	1.54184e-05
TNFSF9	-0.217652	6.6063e-07
HLA-DMA	0.552546	2.88929e-42
PVR	0.275823	2.16017e-10
BTN3A1	0.392378	2.7182e-20
CD40	0.448033	1.20124e-26
TDO2	0.143266	0.00115158
HLA-DRA	0.585216	2.21958e-48
CD70	0.340228	2.43177e-15
BTLA	0.318558	1.53897e-13
CD160	-0.253045	6.37808e-09
CD226	0.496892	2.79411e-33
CD40LG	0.457876	6.72938e-28
CD209	0.112002	0.0112089
HAVCR2	0.465782	6.20476e-29
TNFRSF9	0.307372	1.15285e-12
CEACAM1	0.403279	1.91198e-21
KIR2DL3	0.216764	7.35215e-07
KIR2DL1	0.102541	0.0203037
KIR2DL4	0.324082	5.51601e-14
BTNL9	-0.323784	5.83319e-14
CD96	0.501649	5.51551e-34
BTN2A2	0.580883	1.57458e-47
BTN2A1	0.190387	1.44334e-05
